# Supplementary material for: Molecular mechanism of exchange coupling in CLC chloride/proton antiporters
Source: Nat Commun. 2026 Jan 8;17:1342. doi: 10.1038/s41467-025-68098-1 (PMC12873427; doi:10.1038/s41467-025-68098-1)
Supplement: Supplementary file 6 — Source Data [file 41467_2025_68098_MOESM6_ESM.xlsx]

## Sheet: Fig 2a
From	To	Time(sec)	WT-3.0	WT-3.5	WT-4.0	WT-4.5	WT-6.5
1	2	20
1	2	63
1	2	200
1	2	633
1	2	2000
1	2	6325
1	2	20000
1	2	63000
3	6	20	12.9815	14.8464	22.0286	33.9963	63.3248
3	6	63	15.5379	21.0789	31.5027	46.2377	66.9162
3	6	200	25.8668	37.4696	53.1107	63.5521	65.5724
3	6	633	51.8678	60.7749	68.6553	71.1651	70.0405
3	6	2000	60.4806	66.4972	70.8891	72.3765	71.6007
3	6	6325	71.7443	72.5769	73.1954	72.1399	72.6338
3	6	20000	71.2447	76.0259	76.1243	73.3521	74.488
3	6	63000	73.2799	77.1689	73.8243	72.1159	73.7187
7	8	20	11.849	13.7042	20.456	32.0252	61.8723
7	8	63	14.3821	19.4689	29.4859	44.1409	64.8376
7	8	200	24.0196	35.0544	51.2719	62.2598	64.77
7	8	633	48.93	59.1655	67.7658	70.4534	69.422
7	8	2000	58.8554	65.721	70.2783	71.5585	70.9434
7	8	6325	70.8863	71.953	72.4792	71.3871	71.7475
7	8	20000	71.1335	75.4246	75.2992	72.5526	73.3546
7	8	63000	72.4763	75.9935	72.9693	71.0978	72.4762
9	15	20	7.7485	8.17864	12.288	21.9544	55.7104
9	15	63	10.5833	11.9826	19.4079	33.1641	58.035
9	15	200	14.2746	23.8183	38.7239	54.2878	59.6785
9	15	633	34.2166	49.0884	60.8193	65.9691	65.3628
9	15	2000	49.8134	60.6316	66.8989	68.7909	66.2054
9	15	6325	67.792	68.9716	71.3384	70.2683	69.0117
9	15	20000	69.0761	72.2126	72.7394	70.5123	69.2226
9	15	63000	71.8085	72.5466	71.2671	68.721	70.1137
16	16	20	7.36761	7.9739	11.9493	21.6508	52.3418
16	16	63	9.90404	11.2772	18.3803	32.3321	56.7636
16	16	200	12.9665	22.4987	37.4554	54.7118	60.4204
16	16	633	32.7134	48.9337	62.6549	68.6594	68.6858
16	16	2000	49.4417	62.1221	69.6602	71.0547	69.8853
16	16	6325	70.0818	72.1345	73.9842	72.3014	71.7959
16	16	20000	71.8434	74.7336	74.596	72.7704	71.6359
16	16	63000	74.3832	74.7431	74.0105	71.0557	73.0289
17	18	20	5.66316	6.29177	9.40243	17.3429	39.2421
17	18	63	7.29478	8.59796	13.9623	25.8748	43.9889
17	18	200	9.49049	16.9619	29.8908	46.6032	49.6556
17	18	633	25.602	40.3746	54.922	64.2953	60.4166
17	18	2000	40.083	53.5464	63.5368	68.6143	63.8689
17	18	6325	61.1637	66.5642	71.2521	71.0869	68.5003
17	18	20000	67.8997	73.1574	74.0767	72.2869	70.8941
17	18	63000	72.8761	74.2109	73.7263	70.5793	73.0561
19	19	20	4.84425	5.38429	7.89352	15.1231	31.898
19	19	63	6.26271	7.39993	12.0484	22.4086	35.54
19	19	200	7.88074	14.2216	25.3675	41.0649	41.1929
19	19	633	21.3863	34.1189	48.3879	60.4529	52.3339
19	19	2000	33.9703	46.4081	58.3221	66.9789	58.2136
19	19	6325	53.3813	61.3438	69.299	70.5937	65.6694
19	19	20000	63.7465	71.0999	73.9162	72.2689	69.8622
19	19	63000	71.8479	73.94	73.6796	70.3976	72.6932
20	21	20	4.40832	4.96001	7.13724	14.2057	26.8287
20	21	63	5.5124	6.54527	10.7764	20.6976	31.9776
20	21	200	7.28233	12.2361	22.13	38.3134	37.4648
20	21	633	18.3005	29.6671	43.8256	58.3254	47.2965
20	21	2000	29.2948	41.0648	54.5495	66.3615	54.6175
20	21	6325	47.1886	57.3339	67.9783	70.9252	63.966
20	21	20000	60.8044	70.0121	74.2044	72.8189	69.8695
20	21	63000	71.4307	74.7286	74.4217	71.1556	72.714
22	24	20	3.23439	3.44694	4.58741	9.47922	14.5141
22	24	63	3.74424	4.16411	6.76871	13.2695	18.3114
22	24	200	4.70267	7.10474	13.102	26.3838	22.781
22	24	633	10.8135	17.5892	29.7781	47.5705	32.063
22	24	2000	17.6341	26.416	41.8965	59.2223	42.2644
22	24	6325	32.2205	44.2452	59.7859	66.6061	56.5259
22	24	20000	51.039	62.4624	69.7619	69.2402	65.5768
22	24	63000	66.7747	71.4443	71.3511	67.9943	70.0538
25	25	20	2.84195	3.03763	3.83465	8.00512	11.346
25	25	63	3.32959	3.39182	5.39284	10.8608	15.0266
25	25	200	3.82505	5.35049	10.2233	22.4439	19.5713
25	25	633	8.45757	13.8374	25.2628	43.1888	28.7979
25	25	2000	14.3778	21.9339	37.3177	55.1265	39.1457
25	25	6325	27.8804	39.6807	55.6329	63.1843	54.0996
25	25	20000	47.52	58.3081	65.9699	66.4402	62.7796
25	25	63000	63.8718	68.4861	68.883	65.5622	67.7599
26	28	20	3.00435	2.68672	3.20603	5.51962	18.7837
26	28	63	4.23756	2.82901	3.8595	7.0466	20.8524
26	28	200	3.14179	4.44874	7.65744	14.571	23.4193
26	28	633	8.24718	10.976	17.9887	28.4709	31.908
26	28	2000	14.5041	17.3465	25.6686	36.9371	36.8154
26	28	6325	25.7677	28.1721	37.4124	46.0011	47.8649
26	28	20000	38.4419	40.6261	45.0709	50.8468	49.8252
26	28	63000	50.3599	51.7508	53.9563	51.9714	56.3027
29	30	20	2.76197	2.55769	2.92325	4.95453	22.491
29	30	63	4.46553	2.88891	3.01817	5.70638	23.76
29	30	200	2.62112	4.20505	6.59472	11.3819	25.1061
29	30	633	7.1283	9.23886	13.6329	20.6544	31.9566
29	30	2000	13.1176	13.9223	18.7318	27.0249	33.7853
29	30	6325	21.4228	20.9923	27.1981	35.3424	41.8661
29	30	20000	30.8388	29.8685	33.0798	40.3457	41.1368
29	30	63000	41.2176	40.9888	43.1323	43.0542	46.8223
31	35	20	2.51711	2.06189	2.28981	3.93792	22.2769
31	35	63	4.32789	2.58526	2.94299	4.75236	23.3537
31	35	200	2.54541	3.3052	5.75067	10.1806	24.5297
31	35	633	6.09842	7.99134	11.9909	19.1884	31.3891
31	35	2000	11.8199	12.6238	16.9821	26.0496	32.889
31	35	6325	19.1893	19.1598	25.5624	34.5257	41.6564
31	35	20000	28.9081	28.1662	32.2924	40.733	41.5077
31	35	63000	39.6862	39.8941	43.3603	43.6558	47.7172
36	36	20	2.44663	2.02101	2.22812	3.7974	22.1653
36	36	63	4.23453	2.57139	2.86354	4.55313	23.1062
36	36	200	2.47835	3.16073	5.70843	10.1541	24.5816
36	36	633	5.78385	7.70009	11.5666	18.8847	31.279
36	36	2000	11.4596	12.143	16.5447	25.7533	32.67
36	36	6325	18.4988	18.7439	25.0379	34.0331	41.1433
36	36	20000	28.1836	27.4366	32.1947	40.3743	41.5086
36	36	63000	38.9591	39.2647	42.9201	43.2877	47.5137
37	37	20	1.36547	1.30118	1.32258	2.20847	10.6426
37	37	63	1.98228	1.18778	1.61053	2.48013	10.6569
37	37	200	0.95829	1.54558	2.58572	4.29219	11.3784
37	37	633	3.03189	3.63472	5.35341	8.22715	14.3845
37	37	2000	5.6088	5.30394	7.24603	10.7936	14.3273
37	37	6325	8.46294	7.82744	10.5508	14.7667	18.114
37	37	20000	12.7167	11.3476	13.2216	16.3318	17.4466
37	37	63000	18.0729	17.2104	17.3982	17.8617	19.3221
38	38	20	0.5801	0.685622	0.698383	1.06009	2.89102
38	38	63	1.00562	0.749536	0.566106	0.953876	2.96863
38	38	200	0.393052	0.73188	0.838615	1.06416	2.82664
38	38	633	1.01866	1.19642	1.50831	2.20282	3.97335
38	38	2000	1.95145	1.55269	1.96085	3.04744	3.88592
38	38	6325	2.64463	1.91415	3.01157	4.64935	5.3389
38	38	20000	4.41532	3.37595	3.75402	4.62325	5.62703
38	38	63000	7.00773	6.45435	5.56363	5.97211	6.11869
39	39	20	0.311534	0.254228	0.23262	0.187947	0.0493042
39	39	63	0.367526	0.0199048	0.166099	0.162378	0.0871015
39	39	200	0.143613	0.178866	0.122411	0.246255	0.200461
39	39	633	0.37983	0.155801	0.0937195	0.138158	-0.0216935
39	39	2000	0.477525	0.132048	0.132313	-0.112176	0.0598907
39	39	6325	0.352246	0.0379998	0.358264	0.214729	0.23882
39	39	20000	0.972172	0.593805	0.429532	0.187146	0.355594
39	39	63000	1.93335	1.27421	0.730158	0.171129	0.309536
40	40	20	0.351479	0.245501	0.248887	0.210977	0.133473
40	40	63	0.408053	0.0363668	0.194829	0.218471	0.159875
40	40	200	0.227742	0.150566	0.207272	0.259719	0.358746
40	40	633	0.422664	0.197529	0.0950103	0.152077	0.0710227
40	40	2000	0.493026	0.18833	0.222392	0.0305713	0.153974
40	40	6325	0.468454	0.0640419	0.370469	0.316885	0.431537
40	40	20000	1.03351	0.621676	0.529855	0.224849	0.478367
40	40	63000	1.99178	1.25412	0.765066	0.233887	0.520361
41	41	20	0.347357	0.257873	0.244972	0.194083	0.138801
41	41	63	0.423424	0.0334547	0.187235	0.225	0.139065
41	41	200	0.241536	0.170541	0.190674	0.27896	0.36205
41	41	633	0.412841	0.197727	0.0874021	0.163923	0.081351
41	41	2000	0.477569	0.173249	0.212591	0.0521466	0.181683
41	41	6325	0.438949	0.0829369	0.364826	0.355572	0.421003
41	41	20000	1.03082	0.619941	0.503441	0.222859	0.480099
41	41	63000	2.03248	1.23377	0.74384	0.247189	0.526739
42	45	20	0.343846	0.26841	0.241638	0.179693	0.143338
42	45	63	0.429101	0.0309743	0.180768	0.23056	0.12134
42	45	200	0.253285	0.187553	0.169123	0.295348	0.364864
42	45	633	0.404475	0.197895	0.080922	0.174011	0.0901477
42	45	2000	0.464404	0.160404	0.204244	0.0705226	0.205283
42	45	6325	0.413819	0.0990301	0.36002	0.388522	0.412032
42	45	20000	1.02112	0.618462	0.480943	0.221165	0.481575
42	45	63000	2.06714	1.21644	0.725762	0.258518	0.53217
46	47	20	0.377936	0.321801	0.277757	0.245642	0.274506
46	47	63	0.518195	0.0494946	0.205931	0.378632	0.299196
46	47	200	0.166694	0.175282	0.221417	0.328777	0.607235
46	47	633	0.444299	0.122376	0.0768737	0.181336	0.233745
46	47	2000	0.478427	0.122222	0.266487	0.163414	0.410225
46	47	6325	0.384297	0.051926	0.358669	0.551746	0.692766
46	47	20000	1.17878	0.672488	0.4917	0.348875	0.721608
46	47	63000	2.68233	1.44568	0.774382	0.474043	0.75316
48	48	20	0.357503	0.323965	0.236677	0.208874	0.20202
48	48	63	0.484467	-0.0538115	0.105867	0.487699	0.31429
48	48	200	0.126474	0.21401	0.0819955	0.303792	0.558015
48	48	633	0.483309	0.0281918	0.0415339	0.138371	0.15699
48	48	2000	0.471536	0.0279742	0.142933	0.0037066	0.422838
48	48	6325	0.236335	-0.00938688	0.255164	0.512215	0.504134
48	48	20000	1.25031	0.645769	0.371731	0.286293	0.70087
48	48	63000	3.04107	1.56916	0.803093	0.447168	0.732217
49	50	20	0.801035	0.691364	0.554596	0.637507	0.812423
49	50	63	0.870668	0.277931	0.532158	0.94997	1.09048
49	50	200	0.803075	0.433977	0.575692	0.866365	1.43263
49	50	633	2.75699	0.886822	0.789369	0.748661	1.9058
49	50	2000	4.09188	1.20171	0.965846	0.679041	2.72392
49	50	6325	9.08225	1.99364	1.21755	1.76546	3.50494
49	50	20000	13.3066	4.86089	1.77805	1.82743	3.69311
49	50	63000	19.346	7.95936	3.16385	2.61293	4.788
51	51	20	1.61618	1.23384	0.932225	1.25476	1.68647
51	51	63	1.48452	0.808242	1.02284	1.58714	2.21287
51	51	200	2.04599	0.743573	1.28224	1.32177	2.62246
51	51	633	6.20482	2.1885	1.80216	1.68426	3.77826
51	51	2000	9.93497	3.15246	2.47261	2.24908	5.08036
51	51	6325	23.1455	4.98856	2.69766	2.9568	6.58953
51	51	20000	34.0491	11.5602	3.93623	3.75894	7.46257
51	51	63000	46.5653	19.4326	6.25702	5.37241	10.121
52	52	20	1.8055	1.35378	1.03755	1.43524	1.90028
52	52	63	1.62613	0.924497	1.15558	1.77227	2.54555
52	52	200	2.28274	0.792992	1.48105	1.43998	2.94213
52	52	633	7.05416	2.47452	2.06138	1.88337	4.29295
52	52	2000	11.3208	3.6059	2.81388	2.52943	5.73919
52	52	6325	26.4603	5.66295	3.04254	3.26703	7.4942
52	52	20000	38.8172	13.1367	4.47364	4.27084	8.46405
52	52	63000	52.9035	22.0839	7.08509	6.08763	11.4905
53	53	20	2.01382	1.47114	1.12484	1.49608	2.13312
53	53	63	1.7622	1.06015	1.19581	1.81683	2.81596
53	53	200	2.89898	0.868767	1.63133	1.70894	3.3151
53	53	633	8.59405	3.1145	2.49105	2.21528	5.09286
53	53	2000	13.9901	4.51262	3.30885	3.10601	6.91313
53	53	6325	33.0966	6.99822	3.72596	3.82747	8.81169
53	53	20000	48.1838	16.1721	5.52719	5.06504	10.11
53	53	63000	64.7753	26.9677	8.63298	7.14479	13.5571
54	55	20	2.8878	1.98641	1.62102	2.03526	2.84746
54	55	63	2.4562	1.80377	1.87286	2.34585	3.53974
54	55	200	3.59213	1.39321	2.13186	2.30021	4.16919
54	55	633	9.64562	3.87657	3.05035	2.89041	6.10263
54	55	2000	14.7564	5.52259	4.11238	3.68944	7.98847
54	55	6325	33.1273	8.10831	4.64952	5.1005	10.4292
54	55	20000	47.774	17.6848	6.73698	6.24526	10.8909
54	55	63000	63.1002	26.8408	10.2357	8.58721	14.014
56	59	20	2.86383	1.85883	1.45941	1.71244	2.87654
56	59	63	2.51642	1.66898	1.27424	2.03012	2.97896
56	59	200	3.65815	1.4345	2.16784	1.97716	4.51083
56	59	633	9.79034	3.81618	2.94398	2.86106	6.76618
56	59	2000	14.7945	5.24866	3.96132	3.58176	8.94406
56	59	6325	34.1855	7.87048	4.61444	4.81174	12.129
56	59	20000	48.7175	17.1854	6.77285	6.59775	12.3064
56	59	63000	63.5246	27.7265	10.4591	9.15459	15.7296
60	60	20	3.31841	2.71371	2.02142	2.58267	4.2599
60	60	63	3.43998	2.16062	1.45154	2.1865	4.74471
60	60	200	4.83829	1.93327	2.94614	2.96173	8.13249
60	60	633	12.6544	5.10735	4.08762	4.127	13.8373
60	60	2000	20.4296	7.1733	5.43285	5.4196	17.3473
60	60	6325	41.6254	11.0112	6.65336	8.06824	22.4771
60	60	20000	54.2216	22.0921	10.3769	12.1143	22.9288
60	60	63000	66.4065	33.9677	16.7531	16.4444	26.8141
61	63	20	3.80524	3.10834	2.38536	2.97656	4.90344
61	63	63	4.01517	2.63786	1.65855	2.41828	5.33157
61	63	200	5.49369	2.34071	3.37758	3.37835	9.60282
61	63	633	14.1649	5.82287	4.63103	4.78912	16.3233
61	63	2000	22.8478	8.14162	5.98516	6.17333	20.4474
61	63	6325	44.3686	12.0675	7.48532	9.27	26.6836
61	63	20000	57.0731	23.8301	11.8184	14.1519	27.0721
61	63	63000	68.2976	36.2646	19.0185	19.1878	31.6274
64	64	20	3.94977	3.22614	2.43806	3.05548	5.0388
64	64	63	4.24163	2.7223	1.72684	2.36591	5.44246
64	64	200	5.72721	2.52444	3.41158	3.59248	10.0533
64	64	633	14.5398	5.92397	4.68785	4.90519	17.4328
64	64	2000	23.2393	8.24441	6.10988	6.21594	21.9012
64	64	6325	45.1581	12.7038	7.84414	10.0686	28.744
64	64	20000	55.9993	24.8682	12.4504	14.9579	28.6993
64	64	63000	66.5147	36.4865	20.3617	20.4112	33.0615
65	67	20	4.61746	4.01621	3.1582	4.1628	6.28627
65	67	63	5.02247	3.3529	2.78992	2.98555	7.86513
65	67	200	6.71635	2.92764	4.05236	4.71436	13.0363
65	67	633	16.896	7.00136	5.65855	6.01524	22.8766
65	67	2000	27.4859	9.7828	7.35955	7.86501	28.2001
65	67	6325	50.3452	15.2749	9.58921	13.0547	36.356
65	67	20000	60.4095	28.4664	15.4402	19.3987	35.7253
65	67	63000	68.4555	40.506	25.692	26.1476	40.2576
68	68	20	4.78862	3.77814	3.7143	5.41968	12.5793
68	68	63	5.16974	4.06518	4.49497	4.56266	13.0761
68	68	200	7.23977	5.36588	8.0633	10.1656	16.5654
68	68	633	17.0047	11.5093	11.8408	13.0005	25.4241
68	68	2000	25.7662	15.4011	13.8249	14.284	30.0423
68	68	6325	47.4847	19.7309	17.4483	18.1571	38.1718
68	68	20000	55.5623	30.5827	20.629	23.1398	36.7416
68	68	63000	63.5673	42.0478	29.2496	28.6783	42.4329
69	78	20	5.24689	3.9166	4.76183	7.24274	25.1207
69	78	63	5.73485	5.36971	6.50539	8.90415	24.5087
69	78	200	7.83195	9.99668	14.3942	19.788	25.217
69	78	633	18.678	21.7813	25.9929	27.6328	33.9178
69	78	2000	23.8149	28.3232	28.6386	28.2743	37.8278
69	78	6325	41.9942	35.1668	34.4477	31.1174	47.2129
69	78	20000	43.8668	37.3311	32.1174	34.2166	43.5141
69	78	63000	53.8456	44.6523	39.3668	36.9647	49.2012
79	79	20	5.56957	4.3	5.2	7.61304	26.0304
79	79	63	5.9087	5.71739	7.59131	8.85652	25.2696
79	79	200	8.32609	10.8957	14.7478	21.0739	26.1696
79	79	633	18.9304	21.9957	26.3609	27.5435	34
79	79	2000	23.9304	28.6304	28.4826	28.8565	37.7957
79	79	6325	41.487	35.2609	34.4739	31.7783	46.4913
79	79	20000	43.6739	37.5478	32.2044	34.0261	43.6391
79	79	63000	51.887	44.6261	39.1739	36.7957	49.4739
80	95	20
80	95	63
80	95	200
80	95	633
80	95	2000
80	95	6325
80	95	20000
80	95	63000
96	96	20	8.26223	5.19265	4.94406	5.57362	9.81189
96	96	63	7.34293	5.25048	5.22003	6.2452	11.6177
96	96	200	9.89123	5.8263	6.35689	7.55265	16.2363
96	96	633	22.0087	10.4952	10.1862	10.9309	22.8655
96	96	2000	25.9934	12.7498	12.5008	14.114	26.2072
96	96	6325	46.721	16.953	16.8047	19.6906	30.5299
96	96	20000	57.5881	25.7315	21.7474	23.4631	31.3487
96	96	63000	66.7384	34.0005	26.3075	26.3733	33.7092
97	99	20	7.74354	4.40475	4.60889	5.52076	8.76507
97	99	63	7.79441	4.76532	4.44277	5.81602	10.6221
97	99	200	10.1762	5.26767	5.29064	6.91557	15.4653
97	99	633	22.9833	9.79771	9.11939	10.0157	21.9554
97	99	2000	27.3762	11.857	11.2434	13.105	25.0649
97	99	6325	47.3928	15.4781	15.4114	18.3223	29.7429
97	99	20000	60.0455	24.4767	20.499	22.9883	30.8707
97	99	63000	68.213	32.7753	25.4089	25.8044	32.0246
100	113	20	8.019	4.6575	4.80475	5.78534	9.53026
100	113	63	7.95007	5.02363	4.85913	6.3347	11.6468
100	113	200	10.4752	5.52565	5.6721	7.42023	16.3854
100	113	633	23.3939	10.319	9.72206	10.5203	22.905
100	113	2000	28.2525	12.4403	12.068	13.9913	26.0976
100	113	6325	48.4075	16.1711	16.156	19.347	30.6943
100	113	20000	60.4755	25.0994	21.3439	23.722	31.6774
100	113	63000	68.6054	33.5672	26.1539	26.564	33.232
114	114	20	8.23039	5.58364	6.12508	7.60537	11.4215
114	114	63	8.77871	6.53864	6.82832	8.69253	13.725
114	114	200	11.9082	7.97112	8.25326	9.82266	18.6768
114	114	633	25.7416	13.4671	12.5122	13.0342	25.1381
114	114	2000	31.4838	16.0471	15.2468	16.912	27.9724
114	114	6325	52.1216	20.3561	19.4383	22.2087	32.4768
114	114	20000	62.8079	29.5397	25.3617	27.3625	34.4063
114	114	63000	69.89	37.767	30.4127	30.7028	36.3835
115	115	20	8.96626	7.34809	8.16036	10.0277	14.3738
115	115	63	9.75545	8.8595	9.71437	11.8843	16.6921
115	115	200	13.7107	11.6339	12.2398	13.0244	22.3162
115	115	633	28.5849	17.7259	16.627	16.6613	28.9137
115	115	2000	35.3506	20.9215	19.7911	21.1444	31.5402
115	115	6325	55.9236	26.0902	24.2722	26.621	36.0004
115	115	20000	65.6195	35.9716	31.1737	32.5482	38.7566
115	115	63000	71.9646	44.4261	36.5759	36.8052	42.0982
116	116	20	8.77274	8.01521	9.49344	12.0179	16.5637
116	116	63	10.2878	10.3398	11.6842	14.108	18.949
116	116	200	14.7918	14.2425	14.9135	15.4332	25.0806
116	116	633	29.8799	21.094	19.6711	19.4148	32.1021
116	116	2000	37.371	24.67	23.2611	24.3335	34.4027
116	116	6325	57.5564	30.3112	28.1672	30.0237	38.8874
116	116	20000	65.3779	40.4539	35.5679	36.2923	42.2801
116	116	63000	70.6878	47.7909	40.6482	40.2087	45.6453
117	117	20	7.61093	8.23428	10.4232	13.5719	17.5748
117	117	63	10.1432	11.4321	13.1615	15.8298	19.6243
117	117	200	14.9211	16.3338	17.1631	17.1598	25.8026
117	117	633	28.9209	23.3265	21.583	21.0219	32.3543
117	117	2000	36.7715	27.4383	25.2544	25.5279	34.0111
117	117	6325	56.9894	33.4161	29.9229	30.5002	38.0885
117	117	20000	64.2838	43.4398	37.1474	37.1776	42.1829
117	117	63000	70.1292	50.0013	42.1734	40.9754	46.1166
118	120	20	7.53814	8.54744	11.0068	14.5447	18.7333
118	120	63	10.3092	12.0415	14.1824	16.995	20.863
118	120	200	15.418	17.4996	18.5549	18.4647	27.1004
118	120	633	29.6649	24.825	23.1873	22.5075	33.7945
118	120	2000	37.5465	29.3708	27.1395	27.2242	35.4335
118	120	6325	58.8046	35.7042	31.9771	32.3908	39.2486
118	120	20000	63.8864	45.3971	39.4147	39.1273	43.8613
118	120	63000	69.7003	51.645	44.1473	43.036	48.0835
121	124	20	5.93676	6.60089	8.50688	11.1782	14.3899
121	124	63	8.07808	9.26368	10.9047	12.9794	16.0225
121	124	200	11.9356	13.4339	14.1083	14.2606	20.8301
121	124	633	23.6482	19.4795	18.1449	17.6071	26.2521
121	124	2000	31.3874	23.1078	20.9821	21.1686	27.5386
121	124	6325	50.9168	28.3063	25.0267	25.5841	30.8602
121	124	20000	59.1136	38.099	31.108	30.5481	35.0044
121	124	63000	67.7653	44.678	34.9999	33.3526	39.3191
125	128	20	2.21364	1.87727	2.17386	2.81932	3.35568
125	128	63	2.62841	2.26477	2.78864	3.19545	3.61591
125	128	200	3.31591	2.86136	3.17045	3.4	4.39546
125	128	633	7.98182	4.7125	4.27386	4.10114	5.19432
125	128	2000	13.1273	6.11818	4.53977	4.32727	5.63068
125	128	6325	31.2739	8.7	5.375	5.36023	6.46364
125	128	20000	46.908	15.5875	6.90568	5.85	7.87045
125	128	63000	65.325	21.9489	8.525	6.08523	10.1511
129	131	20	3.30405	2.19459	2.13108	2.57703	2.68513
129	131	63	3.31486	2.16351	2.58784	3.01486	2.66351
129	131	200	4.05676	2.30541	2.66351	2.90811	2.98514
129	131	633	9.64324	3.78784	3.1527	2.96622	2.68649
129	131	2000	14.6743	4.88243	3.24189	2.80946	3.07297
129	131	6325	36.0176	7.39459	3.62973	3.52703	3.22162
129	131	20000	49.8608	13.1446	4.4473	3.42838	3.88243
129	131	63000	66.2095	18.3351	5.67297	3.58514	4.32432
132	132	20	5.6681	3.42394	3.37394	4.21972	4.17354
132	132	63	5.30733	3.31994	3.97463	4.55706	3.76846
132	132	200	6.33945	3.48665	3.94536	4.41541	4.49227
132	132	633	14.4389	5.34642	4.72724	4.48665	4.31718
132	132	2000	22.151	6.52295	4.73931	4.18199	4.9472
132	132	6325	46.993	8.10106	5.03605	5.08215	5.63244
132	132	20000	59.3726	13.6416	5.20492	4.81309	6.81656
132	132	63000	71.2659	18.0861	6.01045	5.51837	7.89094
133	135	20	6.92417	4.09099	4.05568	5.0088	4.90002
133	135	63	6.34657	4.00231	4.66018	5.34664	4.40491
133	135	200	7.35113	4.10849	4.56848	5.12214	5.26573
133	135	633	16.7034	6.26575	5.53542	5.35375	5.31994
133	135	2000	24.6814	7.40876	5.46788	4.95957	6.35669
133	135	6325	51.0166	9.00093	5.68938	5.97755	7.62266
133	135	20000	62.1583	14.893	5.9597	5.77343	9.12677
133	135	63000	71.9046	19.1468	6.73421	6.6907	10.4224
136	136	20	6.94931	4.1465	4.13264	5.10826	5.12788
136	136	63	6.42436	4.15705	4.7185	5.43354	4.65056
136	136	200	7.53788	4.15329	4.6625	5.27507	5.6699
136	136	633	16.8854	6.42382	5.68714	5.54938	5.62802
136	136	2000	25.0112	7.71786	5.73513	5.19112	6.79814
136	136	6325	51.4618	9.41101	5.98202	6.15277	8.25862
136	136	20000	62.071	15.5043	6.28239	6.06752	9.88996
136	136	63000	71.8403	20.0995	7.09568	7.01967	11.505
137	139	20	7.37599	4.30709	4.32691	5.42533	5.64908
137	139	63	6.80019	4.47002	4.84041	5.97663	5.1026
137	139	200	7.94759	4.42019	4.99779	5.84531	6.62946
137	139	633	18.0197	7.05989	6.61599	6.61585	6.68589
137	139	2000	26.8681	8.83297	7.0029	6.43918	8.34756
137	139	6325	53.7188	11.2936	7.43046	7.41573	10.3467
137	139	20000	62.6452	17.785	7.74814	7.52353	12.4487
137	139	63000	72.927	23.178	8.95642	8.62255	14.9327
140	142	20	7.57383	4.47652	4.48285	5.58101	5.7751
140	142	63	7.00211	4.65004	5.04909	6.12411	5.27128
140	142	200	8.12383	4.62547	5.1993	6.05482	6.95407
140	142	633	18.2921	7.28867	6.87104	6.76993	6.96952
140	142	2000	27.3339	9.12452	7.18845	6.73178	8.94439
140	142	6325	54.3613	11.7468	7.68794	7.68755	11.3471
140	142	20000	62.7369	18.1358	8.0086	7.84714	13.5673
140	142	63000	73.0997	23.8977	9.36968	9.0974	16.5028
143	143	20	7.1476	4.17606	4.25622	5.28615	5.57744
143	143	63	6.62773	4.38182	4.81183	5.94947	5.15129
143	143	200	7.82432	4.50463	5.0101	5.9897	6.98953
143	143	633	17.7665	7.08513	6.82897	6.7815	6.80099
143	143	2000	26.8459	9.12392	7.32612	6.9753	8.74994
143	143	6325	53.7276	11.6826	8.01775	7.98254	11.031
143	143	20000	61.6885	17.7251	8.30577	7.9245	13.444
143	143	63000	73.3017	23.3633	9.62789	9.07377	16.475
144	144	20	6.95342	4.28975	4.36232	5.37435	5.95141
144	144	63	6.63606	4.70067	4.76306	6.10583	5.67176
144	144	200	8.02717	4.65659	5.3654	6.49531	7.60891
144	144	633	17.908	7.61474	7.43194	7.40447	7.19424
144	144	2000	27.3096	10.1014	8.2616	7.74144	9.17865
144	144	6325	52.9801	13.225	9.1279	8.80926	11.3268
144	144	20000	60.1569	19.9153	9.60779	8.85527	13.8527
144	144	63000	72.5632	26.0905	11.0649	9.83172	17.3514
145	145	20	7.06933	4.4574	4.51037	5.41655	6.06701
145	145	63	6.82622	4.83923	4.95737	6.49133	6.0674
145	145	200	8.41595	4.80375	5.65238	6.80227	7.94873
145	145	633	18.6169	8.017	7.79069	8.02052	7.53181
145	145	2000	26.5419	10.7631	8.93259	8.31703	9.54458
145	145	6325	53.5001	14.3981	9.87063	9.45681	11.4386
145	145	20000	59.7349	21.4714	10.5782	9.55605	14.0915
145	145	63000	72.1422	27.5198	12.2441	10.252	17.4055
146	153	20	7.27338	4.98361	5.04679	5.88366	6.92869
146	153	63	7.4326	5.33378	5.69476	7.07996	7.35865
146	153	200	9.59964	5.83544	7.15234	8.55662	9.66293
146	153	633	21.5291	10.3391	10.8414	12.0289	10.133
146	153	2000	29.6118	15.0396	14.0414	14.3836	11.7514
146	153	6325	52.9081	21.7241	17.2321	16.2129	12.4308
146	153	20000	59.4756	29.8126	18.8512	16.7773	14.8649
146	153	63000	69.8611	35.3787	19.9502	16.7176	17.2105
154	157	20	5.21758	3.86963	3.37435	3.90326	4.8391
154	157	63	5.21554	3.76889	3.85095	4.23389	5.4311
154	157	200	6.77117	4.03827	4.93168	4.87989	5.50494
154	157	633	15.0039	7.01807	6.40746	6.584	5.9395
154	157	2000	20.5524	9.71531	7.9396	7.23283	7.13947
154	157	6325	42.3775	14.2956	9.4207	8.83905	6.71632
154	157	20000	55.2251	25.613	12.3876	9.06945	8.47841
154	157	63000	68.444	37.7485	14.4096	9.27874	9.37095
158	161	20	3.85901	2.96483	2.57343	2.90102	3.59308
158	161	63	3.84675	2.79111	2.85417	3.11366	4.02938
158	161	200	4.90607	2.95933	3.58207	3.52525	4.00158
158	161	633	11.0168	5.17938	4.70555	4.71755	4.30729
158	161	2000	15.5479	7.1881	5.71252	5.06907	5.2568
158	161	6325	33.8116	10.8312	6.74682	6.47635	4.74214
158	161	20000	48.2614	20.9988	9.37277	6.47397	6.15334
158	161	63000	63.6491	32.3583	11.2672	6.69273	6.72313
162	162	20	2.44464	1.8279	1.77988	2.02859	2.60932
162	162	63	2.63758	1.94866	2.051	2.37982	2.80031
162	162	200	3.3389	2.06823	2.52908	2.48506	3.28103
162	162	633	8.01278	4.18684	3.72279	3.49618	4.24137
162	162	2000	12.5523	6.64141	5.11116	4.3469	7.02334
162	162	6325	28.5207	11.4677	7.6467	6.79161	9.06096
162	162	20000	43.8577	20.8671	11.2973	8.58713	10.4853
162	162	63000	61.0689	33.675	14.6892	10.4715	11.9865
163	163	20	2.74154	2.24701	2.21034	2.51848	3.36393
163	163	63	3.0544	2.59936	2.51194	2.9522	3.65165
163	163	200	3.61351	2.78525	3.11346	3.0562	4.46803
163	163	633	8.71926	5.41977	4.61611	4.27754	6.12361
163	163	2000	14.1245	9.16219	6.97689	5.70752	10.5181
163	163	6325	31.2829	16.1345	11.6798	9.79717	15.7869
163	163	20000	45.878	26.6219	17.1869	13.8405	18.1987
163	163	63000	61.8804	39.2624	22.2362	17.8807	20.6221
164	164	20	5.27168	5.05593	5.75958	7.32292	11.9542
164	164	63	6.43086	6.59477	7.19125	8.88481	12.5251
164	164	200	8.59492	8.89265	10.5218	11.0547	14.0487
164	164	633	17.9198	15.3569	15.0614	15.0207	18.1306
164	164	2000	25.1277	21.7435	19.3187	17.746	24.7425
164	164	6325	45.0911	33.0478	28.2064	24.7381	34.3732
164	164	20000	55.3787	44.0574	36.6486	32.1339	38.4164
164	164	63000	66.574	55.5067	42.7103	37.5656	42.2135
165	165	20	7.03213	7.06696	8.2145	10.6589	17.636
165	165	63	8.52957	9.05749	10.2425	12.7429	18.0556
165	165	200	11.5568	12.6556	14.9413	16.464	20.1822
165	165	633	23.0804	21.486	21.6573	22.0613	25.2566
165	165	2000	30.7659	28.9033	26.5722	25.1894	32.1379
165	165	6325	50.5294	42.4329	37.757	33.2631	43.9464
165	165	20000	56.7775	52.7127	46.6231	42.0851	48.698
165	165	63000	64.7275	59.27	52.4955	47.7841	52.8591
166	166	20	7.44654	7.49369	8.74475	11.3909	18.8103
166	166	63	9.05039	9.65495	11.0192	13.7903	19.3149
166	166	200	12.6033	13.869	16.3663	17.9716	21.7643
166	166	633	25.5976	23.704	23.8378	24.2156	27.6498
166	166	2000	33.0766	31.0037	28.7567	27.4357	33.9946
166	166	6325	52.7201	44.7552	40.2383	35.7773	45.3285
166	166	20000	57.7351	54.643	49.1436	44.5255	50.2443
166	166	63000	64.3132	59.8731	53.7414	49.2445	53.9838
167	167	20	8.06792	8.13189	9.49694	12.3922	19.9624
167	167	63	9.6905	10.3992	11.9186	15.0309	20.539
167	167	200	13.8414	15.1886	17.8921	19.5449	23.2235
167	167	633	28.228	25.83	25.8855	26.1914	29.5909
167	167	2000	35.2973	32.7252	30.6685	29.4219	35.2899
167	167	6325	54.6521	46.102	41.8808	37.7877	45.9024
167	167	20000	58.3125	55.5555	50.4046	46.0342	50.6725
167	167	63000	63.9035	60.061	54.3018	50.0771	54.4961
168	168	20	8.96108	9.05857	10.7027	14.0878	22.8583
168	168	63	10.7723	11.5646	13.5378	17.123	23.4302
168	168	200	15.7515	17.2515	20.5283	22.5395	26.2751
168	168	633	31.7508	29.1897	29.6449	30.1565	33.147
168	168	2000	38.5889	35.8794	34.2814	33.3729	38.0483
168	168	6325	57.6073	49.1491	45.394	41.5271	47.6206
168	168	20000	59.5215	57.673	53.3092	49.1493	52.2209
168	168	63000	63.7816	60.6256	55.8767	51.7696	55.7222
169	170	20	10.1431	10.3306	12.1861	16.0119	25.6945
169	170	63	12.1702	13.2432	15.5253	19.4901	26.4453
169	170	200	18.123	19.7773	23.5465	25.801	29.7887
169	170	633	36.2944	33.15	33.7438	34.3124	37.388
169	170	2000	43.3068	39.9615	38.4857	37.8121	41.8326
169	170	6325	62.8347	53.6774	50.0022	46.5432	50.8354
169	170	20000	62.6142	61.79	58.1457	54.1343	55.9062
169	170	63000	64.3719	63.3702	59.8242	56.0788	59.7161
171	171	20	9.95256	10.1198	11.9672	15.7075	25.0085
171	171	63	11.9305	13.1068	15.2954	19.3621	25.8405
171	171	200	18.2353	19.9355	23.5729	25.6209	29.6424
171	171	633	37.3031	33.6458	33.932	34.2425	37.7825
171	171	2000	43.9932	40.2249	38.6274	37.8323	41.9466
171	171	6325	63.2737	53.8175	50.2009	46.8394	50.6975
171	171	20000	62.2922	61.8963	58.5145	54.5011	55.8352
171	171	63000	63.9341	63.1845	59.6844	55.9307	59.4667
172	177	20	9.6782	9.81621	11.6521	15.2693	24.0206
172	177	63	11.5853	12.9103	14.9645	19.1778	24.9696
172	177	200	18.397	20.1633	23.6109	25.3615	29.4318
172	177	633	38.7554	34.3597	34.2029	34.1419	38.3505
172	177	2000	44.9814	40.6043	38.8314	37.8614	42.1109
172	177	6325	63.9057	54.0193	50.487	47.266	50.499
172	177	20000	61.9166	62.0495	59.0456	55.0292	55.733
172	177	63000	63.2598	62.9172	59.483	55.7176	59.1074
178	178	20	7.6247	6.57937	7.29858	9.44339	13.8425
178	178	63	8.39337	8.19203	9.48703	11.7957	14.4907
178	178	200	12.2756	11.6666	13.7964	15.3393	17.2652
178	178	633	26.9099	20.021	19.2718	19.2299	20.9164
178	178	2000	34.2857	24.5131	22.0951	21.6685	23.618
178	178	6325	57.3678	33.4167	28.3366	26.9597	28.5649
178	178	20000	58.8744	42.1247	33.4453	31.3877	31.7851
178	178	63000	64.9132	45.3879	34.8257	32.5442	34.5488
179	186	20	6.46687	4.50365	3.93455	4.56839	5.57555
179	186	63	6.24515	4.41235	4.92705	5.45693	6.59812
179	186	200	7.84267	4.50079	5.50549	6.36229	6.79739
179	186	633	17.0755	7.45599	6.09952	5.63412	5.02694
179	186	2000	25.4762	10.7402	7.41313	6.48746	6.09588
179	186	6325	51.4554	13.7845	7.11772	6.72774	6.76642
179	186	20000	58.8943	24.9773	8.58854	6.70127	6.85713
179	186	63000	68.189	31.0545	9.38244	7.1257	6.71255
187	187	20	4.6871	2.88226	2.60238	3.20201	3.7817
187	187	63	4.46774	2.90342	3.44428	3.82668	4.30317
187	187	200	5.19351	2.88676	3.66363	4.3827	4.62454
187	187	633	11.7038	5.06481	4.32458	4.40462	3.33965
187	187	2000	18.0723	7.54951	5.50758	5.23543	4.0182
187	187	6325	39.6621	10.5739	5.99249	6.06201	4.82135
187	187	20000	47.7113	19.4995	7.65899	7.20912	5.53675
187	187	63000	58.0589	24.4125	9.01548	9.38293	6.25071
188	188	20	3.47005	2.10063	1.93751	2.43555	2.80073
188	188	63	3.20161	2.21334	2.7047	2.85151	3.06393
188	188	200	3.44055	2.00168	2.64724	3.32291	3.3014
188	188	633	7.82404	3.69892	3.36431	3.72033	2.55416
188	188	2000	12.4257	5.66306	4.65536	4.81273	3.11716
188	188	6325	30.3482	8.47407	5.25706	6.00174	3.83396
188	188	20000	37.3874	15.2332	7.09107	7.80224	4.94016
188	188	63000	47.8127	19.243	8.73035	11.0569	6.25436
189	189	20	3.02269	1.82371	1.70725	2.14962	2.55152
189	189	63	2.77247	1.93817	2.40064	2.49853	2.93428
189	189	200	2.9337	1.65565	2.21056	2.78591	3.02459
189	189	633	6.62238	3.1863	3.08236	3.43229	2.46471
189	189	2000	10.5872	4.96542	4.35832	4.50979	3.10568
189	189	6325	27.2247	7.681	5.22341	5.96043	3.68631
189	189	20000	34.7402	14.0466	7.32529	7.96875	5.01497
189	189	63000	44.9613	18.1271	9.34397	11.9651	6.42809
190	190	20	2.37174	1.28978	1.23905	1.65653	2.0133
190	190	63	2.13218	1.42127	2.1861	1.70945	3.03521
190	190	200	2.28227	1.10452	1.35373	2.162	2.43197
190	190	633	4.1193	2.54076	2.47944	3.36367	2.36633
190	190	2000	6.78835	4.37601	4.04599	4.78981	3.06908
190	190	6325	19.9392	7.10574	6.00617	6.78881	4.00784
190	190	20000	27.8274	12.4692	8.21046	10.0977	5.26223
190	190	63000	39.2044	15.3834	10.4353	15.0532	7.2097
191	196	20	2.09254	1.142	1.10373	1.50536	1.77447
191	196	63	1.86271	1.1776	1.95685	1.59297	2.63493
191	196	200	2.07708	1.05283	1.28851	2.01959	2.23047
191	196	633	3.69258	2.30675	2.3342	3.16016	2.13037
191	196	2000	6.09322	4.06253	3.85984	4.58132	2.71973
191	196	6325	18.1405	6.639	5.64771	6.60947	3.55793
191	196	20000	25.5027	11.6588	7.75412	9.79193	4.98971
191	196	63000	37.157	14.6924	10.0365	14.6384	6.90095
197	198	20	1.62061	0.905587	0.916033	1.23865	1.30638
197	198	63	1.38864	0.961179	1.42312	1.41754	1.54085
197	198	200	1.59793	0.969254	1.20307	1.7219	1.67987
197	198	633	3.13513	1.79587	2.03747	2.58579	1.47034
197	198	2000	5.23564	3.22044	3.30723	3.85101	2.06008
197	198	6325	16.1334	5.3991	4.37894	5.62413	2.41791
197	198	20000	22.0925	9.80305	6.3443	8.2318	4.06332
197	198	63000	32.8761	13.4507	8.76389	12.7777	5.84709
199	199	20	1.62991	0.884263	0.923867	1.12613	1.22234
199	199	63	1.39862	1.03561	1.21814	1.47347	1.38559
199	199	200	1.57838	0.990689	1.15374	1.63086	1.42592
199	199	633	3.19277	1.72783	1.9693	2.45721	1.32802
199	199	2000	5.29274	2.95208	3.12254	3.63791	2.0379
199	199	6325	16.2946	5.07932	4.12974	5.16764	2.30052
199	199	20000	21.73	9.13532	5.91397	7.73468	3.73788
199	199	63000	32.3102	13.3485	8.23002	11.8993	5.42327
200	208	20	5.7	3.6	5	8.3	12.8
200	208	63	5.2	5	7.5	12.6	17.5
200	208	200	6.1	8	14.9	21.7	22.7
200	208	633	16	18.9	25.4	30.2	27
200	208	2000	25.8	26.7	31.4	35.4	28.8
200	208	6325	43.7	37.2	39.1	41	31.8
200	208	20000	40.5	43.2	42.7	45.3	32.6
200	208	63000	45.8	51.3	50.9	53.2	37.5
209	212	20
209	212	63
209	212	200
209	212	633
209	212	2000
209	212	6325
209	212	20000
209	212	63000
213	219	20	3.1	0.9	0.6	0.9	7.3
213	219	63	2.5	1.1	0.8	1.4	11.8
213	219	200	1.7	1.4	1.5	2.5	17.9
213	219	633	5	3.5	4.2	7.3	25.1
213	219	2000	10.4	7.3	8.6	13.6	25.7
213	219	6325	15.2	16.3	18.6	23.8	29.9
213	219	20000	26.2	24.8	24.1	27.1	28.1
213	219	63000	37.5	33.6	31.4	30.1	31.7
220	229	20
220	229	63
220	229	200
220	229	633
220	229	2000
220	229	6325
220	229	20000
220	229	63000
230	237	20	5.9	6.7	7.8	9.1	19.8
230	237	63	6.9	9	10.1	12.1	20.7
230	237	200	8.1	11.4	12.3	13.9	23.9
230	237	633	16.8	15.5	14.7	15.8	33.1
230	237	2000	22.4	18.5	17.8	20	37.7
230	237	6325	34.8	29.3	24.8	23.7	47.1
230	237	20000	52.5	46.2	33.6	30.5	55
230	237	63000	60	53.2	41.1	38.1	57.4
238	238	20	7.3625	7.31875	7.96875	8.81875	16.5375
238	238	63	9.2625	9.45	10.4375	9.68125	18.675
238	238	200	9.5625	11.0625	10.8375	13.0562	22.6625
238	238	633	22.5937	16.4	15.7688	18.3313	34.1125
238	238	2000	32.6375	22.7187	22.2437	27.8188	39.3312
238	238	6325	52.0687	38.3562	36.8375	36.2437	46.7062
238	238	20000	59.6437	54.975	45.9187	43.9438	53.3125
238	238	63000	65.7938	61.4687	54.3187	49.1812	54.7
239	240	20	8.5	7.8	8.1	8.6	14
239	240	63	11.1	9.8	10.7	7.8	17.1
239	240	200	10.7	10.8	9.7	12.4	21.7
239	240	633	27.1	17.1	16.6	20.3	34.9
239	240	2000	40.6	26	25.7	33.9	40.6
239	240	6325	65.5	45.4	46.2	46	46.4
239	240	20000	65.2	61.8	55.5	54.4	52
239	240	63000	70.3	67.9	64.6	57.8	52.6
241	244	20	7.1	6.3	7.1	7.93333	13.1333
241	244	63	9.66667	8.66667	9.13333	7.23333	15.1333
241	244	200	8.73333	9.96667	9.93333	11.7667	18.3
241	244	633	23.0333	16.8667	16.4333	19.7667	29.4333
241	244	2000	33.1	23.4	22.5	29.1333	33.6
241	244	6325	55.1333	40.0667	40.1333	38.0333	40.4
241	244	20000	54	49.8667	43.5667	44.3	43.2
241	244	63000	57.8333	55.8	52.6333	47.4667	46.9667
245	254	20	4.3	3.3	5.1	6.6	11.4
245	254	63	6.8	6.4	6	6.1	11.2
245	254	200	4.8	8.3	10.4	10.5	11.5
245	254	633	14.9	16.4	16.1	18.7	18.5
245	254	2000	18.1	18.2	16.1	19.6	19.6
245	254	6325	34.4	29.4	28	22.1	28.4
245	254	20000	31.6	26	19.7	24.1	25.6
245	254	63000	32.9	31.6	28.7	26.8	35.7
255	258	20
255	258	63
255	258	200
255	258	633
255	258	2000
255	258	6325
255	258	20000
255	258	63000
259	259	20	0.5	0.3	0.3	0.4	0.7
259	259	63	0.4	0.1	0.4	0.2	-0.1
259	259	200	0.2	0.5	0.4	0.2	0.5
259	259	633	1.2	0.7	0.4	0.4	0.4
259	259	2000	1.4	1.3	0.8	0.3	0.4
259	259	6325	7.3	2.7	0.8	0.3	0.7
259	259	20000	8.9	4.5	1.5	0.7	0.6
259	259	63000	17.3	9.6	2.9	1	0.8
260	262	20	0.448	0.196	0.612	0.764	0.856
260	262	63	0.296	0.1	0.4	0.564	-0.048
260	262	200	0.408	0.24	0.036	0.772	0.5
260	262	633	1.356	1.012	0.556	0.556	0.764
260	262	2000	1.764	0.936	0.488	0.612	0.868
260	262	6325	7.82	2.752	1.164	0.82	0.388
260	262	20000	9.68	4.5	2.02	0.96	0.808
260	262	63000	18.704	10.796	3.212	0.896	1.528
263	263	20	0.755287	0.622054	1.07764	1.01662	1.06526
263	263	63	0.297885	0.571299	0.635649	1.00514	0.257402
263	263	200	0.969788	1.11662	0.725982	1.16224	0.782779
263	263	633	1.51813	1.05347	0.953776	0.718127	1.06375
263	263	2000	1.87523	0.871903	1.34199	0.276435	0.506042
263	263	6325	7.15075	3.0574	1.51088	1.84743	0.158006
263	263	20000	8.51118	4.45287	2.24622	1.49728	1.32266
263	263	63000	17.3825	10.3737	3.86616	1.41631	2.50453
264	269	20	1.17711	0.615615	0.82139	1.15775	1.48417
264	269	63	1.14524	0.521283	-0.309091	1.4708	0.357433
264	269	200	1.00781	2.07529	0.689198	1.34845	0.962995
264	269	633	2.41797	1.76781	0.73369	1.35519	1.24952
264	269	2000	2.93358	2.77797	2.05968	1.48043	1.29262
264	269	6325	9.55936	5.17209	1.65369	1.27882	0.491444
264	269	20000	11.9825	6.13091	2.52471	1.35209	1.11166
264	269	63000	22.322	10.907	3.75925	0.973583	2.5616
270	271	20	1.21573	0.373034	0.431461	1.08652	1.5764
270	271	63	1.56854	0.231461	-0.914607	1.45618	0.235955
270	271	200	0.711236	2.06292	0.283146	1.22247	0.894382
270	271	633	2.77753	2.10225	0.4	1.58315	1.17416
270	271	2000	3.40112	3.76854	1.93933	2.27191	1.88989
270	271	6325	11.1416	6.05955	1.53034	0.416854	0.78764
270	271	20000	14.3775	6.99775	2.53708	0.977528	0.716854
270	271	63000	25.5382	11.4112	3.3382	0.459551	2.04157
272	277	20
272	277	63
272	277	200
272	277	633
272	277	2000
272	277	6325
272	277	20000
272	277	63000
278	278	20	2.4	1.5	1.6	2.6	7.9
278	278	63	2.4	2.8	1.2	1.1	8.4
278	278	200	1.7	1.7	2.3	2.9	11.2
278	278	633	11.1	7.3	7.2	7.7	19.5
278	278	2000	17.6	8.9	10.4	10.6	22.5
278	278	6325	34.6	17	14.1	13.3	26.7
278	278	20000	39.8	23	20	19.6	27.9
278	278	63000	49.8	33.5	28.1	22.7	34.2
279	279	20	3.22581	1.86129	1.96129	3.06452	9.24194
279	279	63	2.8129	2.43871	2.69677	1.71935	9.53548
279	279	200	2.21613	2.1129	4.98387	5.94516	12.129
279	279	633	10.2226	8.02258	9.41935	10.2806	21.3581
279	279	2000	16.8258	11.5323	13.3935	12.9742	23.6355
279	279	6325	33.7742	19.271	16.9387	16.9645	28.6097
279	279	20000	39.4387	25.5806	21.6	21.9742	30.171
279	279	63000	49.7484	35.1516	29.2871	25.3323	36.2129
280	280	20	3.07418	1.66142	1.79703	2.68546	9.68991
280	280	63	2.70148	2.14006	2.41306	1.99733	10.3062
280	280	200	2.31721	2.03709	4.24184	6.03591	13.1869
280	280	633	9.78724	7.55163	9.05638	10.3944	21.6223
280	280	2000	15.9264	11.1647	12.7905	12.6273	24.1926
280	280	6325	32.181	17.9994	16.3196	16.6567	28.9623
280	280	20000	38.4991	24.27	21.0303	21.8409	30.3593
280	280	63000	48.6985	33.2816	28.1166	25.6056	35.959
281	287	20	3.08134	1.58896	1.74242	2.5509	9.80358
281	287	63	2.75651	1.93493	2.27085	2.24753	10.5817
281	287	200	2.39559	2.02681	4.0085	5.9428	13.7172
281	287	633	9.23641	7.17698	8.79129	10.3682	21.8101
281	287	2000	15.0598	10.8141	12.2665	12.398	24.9153
281	287	6325	31.1884	16.9463	15.8152	16.4469	29.5548
281	287	20000	37.5015	23.7517	20.5507	21.6079	30.925
281	287	63000	47.7011	31.9562	27.6131	26.1307	35.8595
288	291	20	2.15029	1.25541	1.35128	1.85641	6.46279
288	291	63	2.02239	1.50908	1.68144	1.70439	6.87389
288	291	200	1.57177	1.52897	2.87965	3.82551	9.28317
288	291	633	6.59622	4.85926	5.83033	6.81556	15.1274
288	291	2000	10.6473	7.13169	8.18918	8.08372	17.9305
288	291	6325	23.4633	11.3757	10.4814	10.801	22.18
288	291	20000	29.7714	16.9033	13.9278	14.7009	23.5613
288	291	63000	41.472	22.9299	19.2783	18.5398	27.1696
292	293	20	2.14105	1.24523	1.26835	1.68066	5.69783
292	293	63	1.87127	1.43391	1.62972	1.59333	6.05176
292	293	200	1.57695	1.52364	2.6445	3.41655	7.92643
292	293	633	5.97212	4.31546	5.01621	6.00415	12.6049
292	293	2000	9.71982	6.31732	7.10697	7.22304	15.0582
292	293	6325	21.2465	10.0571	9.29037	9.5329	18.6922
292	293	20000	28.0309	14.7159	12.0483	12.661	19.8381
292	293	63000	40.4297	19.7269	16.4156	15.8312	22.9487
294	301	20	1.93141	1.34541	1.27724	1.52299	1.365
294	301	63	2.11113	1.20679	1.92222	1.69117	1.55081
294	301	200	1.48305	1.04224	1.09111	1.18683	1.55456
294	301	633	2.71119	1.57127	1.26466	1.44911	1.89496
294	301	2000	5.24386	1.88008	1.50251	1.6162	2.49483
294	301	6325	12.5263	2.30822	1.78613	2.03214	2.97109
294	301	20000	25.7652	4.38582	2.12676	1.84206	3.07275
294	301	63000	44.8882	5.92229	2.08866	2.45324	3.39954
302	303	20	1.88341	1.38682	1.38467	1.7004	1.09874
302	303	63	2.37059	1.23721	2.07093	1.85951	1.30899
302	303	200	1.44975	0.911882	0.9462	1.06917	1.45619
302	303	633	2.57199	1.47766	1.22612	1.17833	2.03591
302	303	2000	5.14245	1.6466	1.27541	1.10823	2.55032
302	303	6325	12.847	1.7695	1.15569	1.50023	2.90591
302	303	20000	27.3215	4.21092	1.67876	1.34145	3.00803
302	303	63000	47.4762	6.04255	1.6298	2.06973	3.17159
304	304	20	1.8768	1.14269	1.13968	1.34223	1.33712
304	304	63	1.44316	0.973318	1.34269	1.44524	1.43202
304	304	200	1.54919	1.07587	1.20348	1.37541	1.63782
304	304	633	2.87935	1.50858	1.47541	1.40858	2.68724
304	304	2000	4.64176	1.74478	1.54432	1.46984	3.48608
304	304	6325	13.9009	2.27494	1.53619	1.73921	3.66473
304	304	20000	26.7726	5.48933	2.06845	1.83573	3.84733
304	304	63000	46.1529	7.69188	2	2.41601	3.83712
305	305	20	4.14865	2.22432	2.55135	3.5	10.273
305	305	63	3.32973	2.21892	3.10541	4.37568	11.4703
305	305	200	3.45676	2.80811	4.30541	6.25946	13.5811
305	305	633	7.22703	5.55135	7.10541	8.66216	17.3784
305	305	2000	10.5027	7.47027	8.8	9.76487	18.6135
305	305	6325	21.5432	9.98649	10.2243	10.6811	20.1324
305	305	20000	31.7892	13.8297	11.2243	11.9243	21.3784
305	305	63000	47.3	15.773	11.6973	13.727	22.6649
306	306	20	7.06486	3.77027	4.37838	6.13514	21.4459
306	306	63	5.68378	3.90541	5.17838	7.85405	23.6622
306	306	200	5.98649	4.95135	7.92432	12.0216	27.8459
306	306	633	12.3919	10.2946	13.9216	17.2703	35.227
306	306	2000	17.3892	14.2514	17.3378	19.4973	37.0243
306	306	6325	30.3973	18.9459	20.3784	20.8351	39.9838
306	306	20000	37.5865	23.4216	21.8703	24.0459	42.7405
306	306	63000	49.0919	24.6622	23.0459	27.3946	45.0459
307	317	20	10.1839	4.93306	6.01592	8.9758	33.7808
307	317	63	7.85218	5.41664	7.57032	11.8481	37.5239
307	317	200	8.58685	7.46761	12.2337	18.6619	43.9284
307	317	633	18.5078	15.939	21.5433	27.1837	54.3849
307	317	2000	25.825	22.3584	27.4734	31.2773	56.587
307	317	6325	43.2252	29.9406	32.9226	33.84	62.0236
307	317	20000	48.6151	36.1058	34.9781	38.579	64.9163
307	317	63000	56.5543	37.7483	37.6963	44.0074	68.3251
318	323	20	5.00843	2.87894	3.26665	4.18814	14.3865
318	323	63	4.75432	3.15223	3.86173	4.0646	20.1819
318	323	200	4.89478	3.30462	4.92997	6.69097	29.5152
318	323	633	9.61365	6.01545	6.97761	10.0898	45.9983
318	323	2000	15.7628	7.95094	9.93082	13.9987	56.6812
318	323	6325	35.9098	13.1432	15.6496	21.2086	66.4732
318	323	20000	49.1946	20.946	22.409	33.2358	64.6831
318	323	63000	61.984	33.3208	35.638	44.1094	68.204
324	327	20	5.74762	2.9619	3.11429	3.80952	16.8048
324	327	63	4.69524	2.95714	3.2619	3.97143	26.5952
324	327	200	4.39048	2.90952	3.80476	5.31429	37.5238
324	327	633	10.3333	5.24286	6.24762	10.2524	52.2667
324	327	2000	18.1429	8.18571	10.3524	16.5238	58.9238
324	327	6325	37.919	13.8619	18.2143	27.9	67.7048
324	327	20000	46.7952	23.8762	28.5667	41.6333	63.7286
324	327	63000	57.3381	40.2524	44.8238	49.9286	67.6952
328	328	20	5.8	2.7	2.8	3.6	16.7
328	328	63	4.8	2.8	3	3.5	25.6
328	328	200	4.6	2.7	3.7	5	35.9
328	328	633	11.8	5.4	6.3	10.2	50.8
328	328	2000	19.4	8.5	10.3	17.1	56.2
328	328	6325	40.8	15.8	20.1	29	65.4
328	328	20000	46.9	27.7	30.4	40.9	60.9
328	328	63000	58.7	42.4	45.4	48.2	65.6
329	335	20	2	0.4	-0.3	-0.1	6.2
329	335	63	0.5	0	1	0.8	7.5
329	335	200	3.3	0.4	1	1.8	9.4
329	335	633	2	1.6	3.1	6.2	13.5
329	335	2000	3.1	3.9	4	8.4	14.7
329	335	6325	5.8	7.4	10.3	9.6	19.5
329	335	20000	11.1	10.5	10.4	12.1	17.4
329	335	63000	19.6	13.1	13.6	12.6	22.5
336	336	20	0.138978	0.265759	0.23909	0.280119	0.229243
336	336	63	0.346885	0.472958	0.569191	0.0248042	0.0318911
336	336	200	0.277881	0.194368	-0.0822827	0.525177	-0.191719
336	336	633	0.422678	0.122566	0.0852294	0.28329	0.373555
336	336	2000	0.334465	0.943678	0.42238	0.951063	0.583737
336	336	6325	1.27106	0.591906	0.634502	0.533047	0.273965
336	336	20000	3.3649	1.05796	0.90332	0.362365	0.310369
336	336	63000	9.78877	3.33495	1.21223	0.705856	0.481649
337	337	20	-0.00749759	0.143704	0.177187	0.268824	0.211022
337	337	63	0.424864	0.504966	0.46075	0.0776995	-0.0571932
337	337	200	-0.0291573	0.124672	-0.0142903	0.521628	-0.192887
337	337	633	0.264402	0.0488946	0.00272349	0.25745	0.306793
337	337	2000	0.245018	1.00801	0.419225	1.05665	0.684716
337	337	6325	0.922685	0.607145	0.700128	0.598879	0.432714
337	337	20000	3.0315	0.965203	0.91695	0.381769	0.323005
337	337	63000	9.19824	3.34412	1.281	0.860109	0.484236
338	339	20	0.0731025	0.108392	0.190806	0.157023	0.125391
338	339	63	0.265199	0.313458	0.501213	-0.0248631	-0.0521323
338	339	200	-0.110974	0.263322	0.0855242	0.339984	0.228678
338	339	633	0.430829	0.12367	0.143682	0.353638	0.437128
338	339	2000	0.364769	0.879441	0.442077	0.520951	0.81741
338	339	6325	1.44491	0.667195	0.689965	0.632668	0.48302
338	339	20000	3.33468	1.33531	0.884096	0.446753	0.592058
338	339	63000	9.699	3.668	1.32455	0.944503	0.676076
340	341	20	0.0957101	0.19723	0.301323	0.260943	0.142789
340	341	63	0.348377	0.272262	0.650548	-0.0921321	-0.086793
340	341	200	-0.0202068	0.157375	0.156713	0.405747	0.0863275
340	341	633	0.377939	0.151203	0.229003	0.278548	0.293936
340	341	2000	0.278606	0.961199	0.517595	0.369407	0.576545
340	341	6325	1.4504	0.809956	0.521581	0.559667	0.335256
340	341	20000	3.11202	1.23215	0.835862	0.292638	0.423465
340	341	63000	8.97175	3.29256	1.08297	0.740793	0.588786
342	343	20	0.00307197	0.0258712	0.19627	0.137425	0.0431898
342	343	63	0.262667	0.0581596	0.420436	-0.117404	-0.21659
342	343	200	-0.364853	0.0465408	0.256246	0.196048	0.0976825
342	343	633	0.204043	0.0790172	0.153898	0.144192	0.135298
342	343	2000	0.183718	0.706181	0.401529	-0.00291254	0.415619
342	343	6325	1.28604	0.745499	0.353425	0.435981	0.40566
342	343	20000	2.5217	1.10485	0.616971	0.212749	0.360785
342	343	63000	8.53397	2.9759	0.962353	0.719852	0.50839
344	344	20	0.0723363	0.140397	0.246414	0.281035	0.12445
344	344	63	0.37538	0.118266	0.332571	0.133688	-0.0122416
344	344	200	-0.234739	-0.00361699	0.324324	0.297385	-0.0952328
344	344	633	0.102733	0.0599283	0.0845815	0.080517	-0.0335552
344	344	2000	0.191664	0.695214	0.461789	0.329402	0.232338
344	344	6325	1.16226	0.767647	0.335227	0.416839	0.223673
344	344	20000	2.12666	0.888446	0.587873	0.0926847	0.0799475
344	344	63000	7.42496	2.64406	0.797319	0.601912	0.305862
345	345	20	0.197333	0.235577	0.303802	0.291452	0.127593
345	345	63	0.307939	0.0434826	0.401035	0.0994533	0.0633165
345	345	200	-0.0206644	0.0344839	0.314596	0.271339	0.033933
345	345	633	0.205927	0.119053	0.159731	0.0780125	-0.0250136
345	345	2000	0.254869	0.604612	0.469732	0.153208	0.0950875
345	345	6325	1.46593	0.776343	0.236913	0.341872	0.072453
345	345	20000	2.28435	0.951237	0.534893	0.0403231	0.0388038
345	345	63000	7.29962	2.45689	0.681276	0.447894	0.280905
346	346	20	0.374962	0.417033	0.444529	0.363844	0.0741565
346	346	63	0.243573	-0.170755	0.650963	-0.0160634	0.135159
346	346	200	0.294864	0.0532714	0.40224	0.244161	-0.0443929
346	346	633	0.257028	0.16536	0.271889	-0.011706	-0.138219
346	346	2000	0.252971	0.623849	0.679757	-0.140036	-0.212526
346	346	6325	1.92702	0.905382	0.0426854	0.211802	-0.199604
346	346	20000	2.14555	0.947029	0.442453	-0.157519	-0.205232
346	346	63000	6.46901	1.9325	0.260224	0.0655511	0.10836
347	347	20	3.51989	1.48674	1.31713	1.57845	3.08785
347	347	63	2.22762	1.15967	1.60055	1.67072	4.12983
347	347	200	2.93204	1.40331	1.79448	1.77624	5.34254
347	347	633	6.51768	2.36796	2.33425	3.04033	7.52541
347	347	2000	8.47514	3.55359	3.80387	4.7779	8.84033
347	347	6325	18.2967	5.95746	6.73204	7.32928	11.8271
347	347	20000	18.7602	9.3768	7.32155	9.37458	11.1796
347	347	63000	23.7215	13.6011	10.0503	9.55746	13.5541
348	357	20	10.7048	4.93809	4.63333	5.73333	11.0095
348	357	63	8.90952	5.48095	5.43333	5.59524	13.4143
348	357	200	9.84286	4.49524	5.52857	7.1	17.7143
348	357	633	21.9952	8.97143	8.86191	10.819	25.4857
348	357	2000	28.3429	12.8048	12.4048	15.681	29.5571
348	357	6325	54.281	20.2476	21.919	25.0905	40.1333
348	357	20000	52.8429	29.8476	24.6429	31.2762	38.1905
348	357	63000	58.9048	40.3333	33.0762	32.4905	46.3333
358	361	20	-0.686956	-0.352174	0.0826087	0.0782609	-0.265217
358	361	63	-0.452174	-0.96087	-0.408696	-0.986957	-1.33913
358	361	200	-0.16087	-1.08696	-0.147826	-0.291304	-1.64348
358	361	633	-0.386956	-0.221739	-0.426087	-0.930435	-0.317391
358	361	2000	-0.486957	-1.20435	-0.378261	-1.3087	-0.00434789
358	361	6325	1.02609	0.295652	-0.408696	-1.13478	4.11304
358	361	20000	8.61304	0.53913	-0.643478	-0.978261	2.23478
358	361	63000	28.1348	4	0.473913	-1.07826	3.44348
362	362	20	-0.102839	0.686435	0.685805	0.712303	0.595268
362	362	63	1.24259	0.209148	0.485489	0.171293	0.148265
362	362	200	1.14448	0.149211	0.589274	0.627129	0.0470032
362	362	633	0.935331	0.74448	0.513565	0.228707	0.540063
362	362	2000	1.94259	0.446372	0.623975	0.114511	0.760568
362	362	6325	3.3795	1.1877	0.456782	0.407886	2.80662
362	362	20000	10.1404	2.67697	0.727129	0.339748	2.03722
362	362	63000	26.8218	6.96498	2.52902	0.350473	2.72902
363	363	20	0.308956	0.592984	0.519957	0.564231	0.475498
363	363	63	0.99046	0.303667	0.585729	-0.111959	-0.105235
363	363	200	0.625884	-0.29798	0.35004	0.354557	0.108185
363	363	633	0.854239	0.516078	0.268456	0.173399	0.0467181
363	363	2000	1.27935	0.435158	0.231252	0.35283	0.0204358
363	363	6325	4.4485	0.900478	0.370502	0.260882	2.1279
363	363	20000	10.2032	3.64985	0.47874	0.378501	1.52038
363	363	63000	27.3727	9.17409	2.64292	0.846107	2.28671
364	367	20	0.301216	0.475715	0.49093	0.597768	0.871412
364	367	63	0.975031	0.253357	0.4809	0.308899	0.469275
364	367	200	0.719622	-0.0392725	0.504302	0.39604	0.393656
364	367	633	0.854326	0.578906	0.370795	0.414341	0.144886
364	367	2000	1.49008	0.583294	0.665714	0.843366	0.312784
364	367	6325	4.6395	1.08962	0.835255	0.829499	1.83473
364	367	20000	9.45293	3.62786	1.0656	1.00951	1.48864
364	367	63000	23.9631	8.73033	2.65142	1.7223	2.03381
368	370	20	0.283017	0.508087	0.526105	0.597357	0.976684
368	370	63	1.11782	0.244764	0.532651	0.347385	0.482038
368	370	200	0.833776	-0.0465077	0.560364	0.450579	0.392487
368	370	633	0.882758	0.630289	0.365414	0.45383	0.00576988
368	370	2000	1.65405	0.672331	0.769936	0.943471	0.130908
368	370	6325	5.27316	1.17982	0.952289	0.92705	1.21475
368	370	20000	9.03895	4.14884	1.18822	1.10337	1.24705
368	370	63000	23.0905	10.1545	3.08462	1.96591	1.41365
371	371	20	0.676491	0.790119	0.645996	0.79506	1.30307
371	371	63	1.51704	0.71448	0.818739	0.801022	1.15605
371	371	200	1.054	0.358603	0.751959	0.65707	1.16729
371	371	633	1.32572	0.882964	0.673424	0.925042	0.320443
371	371	2000	2.24089	1.26218	1.06218	1.66065	0.43322
371	371	6325	6.01175	1.39114	1.30767	1.57547	0.969506
371	371	20000	9.77189	4.80085	1.71465	1.7644	1.20528
371	371	63000	22.3789	10.5267	3.47836	2.78586	1.49847
372	373	20	0.342991	0.214953	0.357009	0.546729	1.3972
372	373	63	0.842056	0.0635514	0.241121	1.03738	1.48598
372	373	200	0.911215	0.494392	0.725234	0.359813	0.826168
372	373	633	0.86729	0.642056	0.507477	0.788785	0.337383
372	373	2000	1.81682	0.799065	1.31869	1.5757	0.696262
372	373	6325	4.80467	1.40561	1.52336	1.79065	0.791589
372	373	20000	7.91682	3.38411	2.04953	1.9486	1.07009
372	373	63000	18.1047	6.77196	2.34393	2.98785	1.09159
374	375	20	0.5	0.353846	0.2	0.253846	0.361538
374	375	63	0.546154	0.169231	0.461539	0.415385	1.47692
374	375	200	0.853846	0.361538	0.353846	0.269231	0.584615
374	375	633	0.846154	0.346154	0.253846	0.2	0.361538
374	375	2000	1.24615	0.669231	0.684615	0.461539	0.176923
374	375	6325	3.51538	0.892308	0.569231	0.492308	0.269231
374	375	20000	7.34615	2.79231	0.853846	0.3	0.469231
374	375	63000	19.7231	5.13846	1.33846	0.653846	0.569231
376	382	20	5.44142	2.7444	3.08657	4.51119	13.4754
376	382	63	6.05187	3.5556	4.33433	5.98731	14.2642
376	382	200	5.44664	4.0403	6.08358	9.67351	15.5086
376	382	633	12.8067	8.75896	11.7772	15.4511	21.7631
376	382	2000	19.3537	14.3619	16.3437	17.3414	26.8481
376	382	6325	36.7974	21.1108	20.1172	20.2298	35.8836
376	382	20000	37.0459	25.5407	21.1146	23.4063	34.3022
376	382	63000	47.1302	32.0015	26.9578	30.1276	39.6765
383	384	20	5.76573	2.9691	3.38315	4.76966	14.5753
383	384	63	6.68483	3.88708	4.60449	6.38539	15.4596
383	384	200	5.87472	4.46517	6.63146	10.7219	17.0803
383	384	633	15.0854	9.90112	13.1815	16.8927	23.4635
383	384	2000	22.2124	15.7584	17.7309	18.9803	28.9455
383	384	6325	41.1444	23.1388	22.0978	22.4191	39.0607
383	384	20000	39.5972	28.0388	23.4983	25.9376	37.4888
383	384	63000	49.0669	34.3281	30.2736	32.6191	43.0017
385	385	20	5.225	2.625	2.98333	4.16667	13.1333
385	385	63	6.09167	3.425	4.28333	5.53333	14.2667
385	385	200	5.275	4.18333	5.55	9.375	16.225
385	385	633	14.2333	8.8	11.8083	15.5917	22.2083
385	385	2000	21.1833	14.5	16.325	18.125	27.225
385	385	6325	41.1083	22.1917	21.3833	21.7833	37.9333
385	385	20000	38.5583	27.675	23.1083	25.5083	36.8333
385	385	63000	48.5917	34.2167	30.1917	31.4	41.6417
386	388	20	6.1	2.8	3.1	4.4	12.9
386	388	63	6.5	3.6	4.4	6.7	15.2
386	388	200	5.8	4.3	6.6	10.6	18.5
386	388	633	15.4	9.5	12.8	17.4	25.3
386	388	2000	23.4	15.9	18.6	21.1	29.5
386	388	6325	45.6	26.1	25.7	25.4	38.4
386	388	20000	42.7	31	26.2	28.6	37.3
386	388	63000	51.8	37.6	33.4	34.2	43.8
389	389	20	3.89103	1.99842	1.94749	2.6343	5.51952
389	389	63	3.68522	1.8934	2.68602	3.54169	6.57098
389	389	200	3.43958	1.9248	3.20158	4.70818	7.81715
389	389	633	8.37784	4.49103	5.15726	6.40317	9.39762
389	389	2000	12.381	7.22295	7.07493	7.42876	10.6092
389	389	6325	30.5398	11.786	8.54538	8.6628	12.9931
389	389	20000	34.4182	17.7868	9.66596	9.57625	12.4694
389	389	63000	49.085	22.1335	11.809	10.7694	13.9309
390	397	20	2.75591	1.59914	1.46455	1.81441	2.65101
390	397	63	2.39741	1.4317	2.00836	2.19914	3.15101
390	397	200	2.54524	1.25476	1.81297	2.20893	3.2513
390	397	633	4.98156	2.33199	2.12738	2.18674	3.0245
390	397	2000	7.17118	3.36772	2.60058	2.55965	3.25447
390	397	6325	23.4349	5.31988	2.43689	2.87608	3.51326
390	397	20000	30.8994	11.3983	3.3781	2.81671	3.39107
390	397	63000	45.1254	19.5337	3.8049	2.81009	3.27205
398	398	20	2.09787	1.01928	0.988133	1.32505	1.67566
398	398	63	1.86305	1.20297	1.57425	1.671	1.91601
398	398	200	1.87011	1.07403	1.48756	1.84407	2.29003
398	398	633	4.61218	2.32853	2.34213	2.55857	2.06376
398	398	2000	7.38734	4.28192	3.6837	3.7602	2.64566
398	398	6325	21.9253	8.16468	5.73801	6.15408	3.24967
398	398	20000	24.3633	13.8598	8.8857	9.62186	4.68488
398	398	63000	33.7952	18.7507	12.7705	12.724	5.2563
399	399	20	1.96714	0.919415	0.901791	1.19341	1.58363
399	399	63	1.71454	1.17224	1.4273	1.51442	1.746
399	399	200	1.67077	1.07025	1.47476	1.8215	2.18308
399	399	633	4.67327	2.60486	2.65688	2.93903	1.94182
399	399	2000	7.85445	5.06476	4.52083	4.70533	2.69915
399	399	6325	23.2461	9.76474	7.68056	8.31688	3.6432
399	399	20000	23.9684	15.8959	12.086	13.7218	5.82821
399	399	63000	31.2457	21.8124	17.8826	18.6067	6.83049
400	400	20	1.69435	0.851173	0.903804	1.14287	1.40146
400	400	63	1.50179	1.15221	1.25428	1.35526	1.57961
400	400	200	1.50357	1.06163	1.50577	1.79207	1.80228
400	400	633	4.44102	2.7371	2.80952	3.09274	1.51139
400	400	2000	7.62898	5.40285	5.14225	5.19359	2.46261
400	400	6325	23.0786	10.3763	8.94095	9.83401	3.74506
400	400	20000	23.2557	17.1578	14.2331	16.3669	6.31366
400	400	63000	27.9561	24.1282	21.4299	22.6657	7.93406
401	401	20	1.86707	1.05454	1.07545	1.31102	1.67192
401	401	63	1.73832	1.2527	1.49843	1.48781	1.97847
401	401	200	1.68401	1.2757	1.70099	2.12255	2.1468
401	401	633	4.93717	3.11622	3.18732	3.51698	1.79158
401	401	2000	8.56246	6.04533	5.8958	5.79998	2.87301
401	401	6325	24.7869	11.7652	10.0704	11.0568	4.41061
401	401	20000	25.1079	18.9429	15.9344	18.2689	7.326
401	401	63000	28.9544	26.1374	23.5261	25.2144	8.73099
402	403	20	2.01695	1.13254	1.12091	1.34044	1.75063
402	403	63	1.81131	1.31884	1.4397	1.69983	2.13631
402	403	200	1.73901	1.37913	1.82903	2.06832	2.095
402	403	633	5.0572	3.22402	3.2885	3.60733	1.85733
402	403	2000	8.60941	6.28795	5.97091	5.90888	2.78154
402	403	6325	24.6469	11.9286	10.4568	11.2239	4.46759
402	403	20000	25.0046	19.2104	16.2269	18.4602	7.37389
402	403	63000	29.3469	26.8182	24.0523	25.3164	8.83288
404	408	20	1.93302	1.11893	1.08794	1.30547	1.67351
404	408	63	1.73824	1.28609	1.41508	1.65875	1.90656
404	408	200	1.77609	1.36072	1.74386	1.98938	1.98251
404	408	633	4.88695	3.11882	3.18694	3.51411	1.7898
404	408	2000	8.2386	6.07344	5.89171	5.89769	2.69097
404	408	6325	23.8202	11.6586	10.3277	11.0468	4.21408
404	408	20000	24.1206	18.8909	16.0187	18.3204	7.13001
404	408	63000	28.4791	26.4773	23.7901	24.76	8.54184
409	410	20	1.76505	0.960794	0.949162	1.15724	1.43003
409	410	63	1.52507	1.18145	1.26795	1.50518	1.60962
409	410	200	1.55581	1.16158	1.54279	1.72482	1.68281
409	410	633	4.45036	2.81182	2.91065	3.20658	1.55964
409	410	2000	7.47588	5.49791	5.35262	5.40509	2.34645
409	410	6325	22.1623	10.6234	9.49499	10.1476	3.6432
409	410	20000	22.2566	17.4128	14.6583	16.8572	6.28616
409	410	63000	27.3775	24.9404	22.0715	22.7631	7.73369
411	411	20	1.49774	0.865507	0.776091	0.96326	1.13425
411	411	63	1.31167	1.02236	1.20325	1.17802	1.18065
411	411	200	1.56089	1.03901	1.22999	1.55628	1.37072
411	411	633	3.90522	2.44296	2.60887	2.84081	1.29102
411	411	2000	6.74494	4.69821	4.84024	5.00984	2.07323
411	411	6325	20.5672	9.62375	8.48523	9.25162	2.87814
411	411	20000	20.4747	15.8253	13.1997	15.4544	5.39983
411	411	63000	25.6393	22.8984	20.1486	20.7685	6.7453
412	412	20	2.42601	1.39625	1.23951	1.60123	2.32752
412	412	63	2.01001	1.50227	1.73574	1.57152	2.91479
412	412	200	2.13524	1.40002	1.87611	2.41801	3.99973
412	412	633	5.83347	3.55423	3.57431	4.23883	6.84686
412	412	2000	9.50726	5.90398	5.73267	6.79423	9.07363
412	412	6325	23.2751	11.4667	10.8269	12.3156	11.5685
412	412	20000	25.0142	18.2782	16.2098	18.5187	13.7779
412	412	63000	31.2585	25.1815	22.6319	24.1316	16.5774
413	413	20	2.55188	1.49394	1.33024	1.7118	2.50266
413	413	63	2.13392	1.6007	1.83828	1.67844	3.16197
413	413	200	2.26225	1.47364	2.00813	2.55518	4.35548
413	413	633	6.11975	3.74491	3.74292	4.46443	7.57646
413	413	2000	9.91301	6.07623	5.94524	7.11251	10.0028
413	413	6325	23.6401	11.8674	11.2719	12.8696	12.6933
413	413	20000	25.6417	18.8522	16.8613	19.159	14.9284
413	413	63000	31.9895	25.8418	23.2492	24.8103	17.8751
414	414	20	3.45868	2.04793	2.05207	2.50331	3.90909
414	414	63	3.30083	2.34711	2.4157	2.83388	5.37686
414	414	200	3.62727	2.2405	3.14132	3.61074	8.07438
414	414	633	8.98595	5.29752	5.32314	6.59008	15.6471
414	414	2000	14.7777	8.86694	8.65868	11.6264	20.1868
414	414	6325	31.1512	16.7314	17.2421	20.6777	25.1174
414	414	20000	35.8669	26.9777	26.195	29.3256	27.8471
414	414	63000	43.1735	35.6421	34.3496	35.9479	32.9289
415	418	20	3.72699	2.24172	2.32209	2.81166	4.55092
415	418	63	3.24908	2.5411	2.02515	2.85092	6.23313
415	418	200	4.16135	2.30736	3.33681	4.14908	9.98773
415	418	633	10.2264	5.60736	5.93558	7.67485	18.8816
415	418	2000	17.1798	9.72577	10.3699	13.784	24.2614
415	418	6325	35.235	19.635	21.0963	25.5018	31.1939
415	418	20000	40.8485	31.4411	31.5558	35.4	33.9675
415	418	63000	47.8957	41.3258	41.3454	43.6914	40.0331
419	420	20	3.90472	2.28189	2.41339	2.92835	5.07559
419	420	63	3.31969	2.72283	1.9189	3.06378	7.12126
419	420	200	4.5189	2.50787	3.63071	4.55984	11.9969
419	420	633	11.2827	6.31811	6.79606	8.97165	23.3268
419	420	2000	19.6402	11.3488	12.4024	16.6425	29.9197
419	420	6325	39.2984	23.1882	25.3472	30.9732	38.2504
419	420	20000	46.078	36.6685	37.5528	42.1181	40.9031
419	420	63000	53.3937	47.9094	48.785	51.2858	47.6394
421	421	20	2.23846	1.35385	1.00769	1.42308	2.56923
421	421	63	1.52308	1.86154	0.915385	1.74615	3.18462
421	421	200	2.08462	2.02308	2.57692	3.19231	6.07692
421	421	633	6.45385	5.87692	5.56154	6.52308	12.2231
421	421	2000	11.2385	8.62308	7.73077	10.0308	15.2308
421	421	6325	23.6077	14.7	14.3308	15.8	18.6769
421	421	20000	28.1154	20.7154	18.4	19.5385	19.2846
421	421	63000	38.2769	28.0385	23.8385	24.7615	22.9846
422	423	20	0.592537	1.12239	0.461194	0.619403	1.41194
422	423	63	0.677612	1.16716	0.783582	0.389552	1.43582
422	423	200	0.586567	0.885075	1.41642	1.56567	4.12239
422	423	633	2.50299	3.33731	3.2791	3.46269	7.40746
422	423	2000	6.58358	5.81343	4.87612	5.8806	8.15522
422	423	6325	15.8313	9.72687	9.42836	9.44776	11.9164
422	423	20000	21.7149	14.106	10.7522	11.7493	11.0164
422	423	63000	34.1493	19.8731	14.5866	14.4552	12.7104
424	425	20	0.855038	1.07583	0.736627	0.769968	1.14633
424	425	63	0.937779	1.00787	1.07919	0.919269	1.71924
424	425	200	0.794214	0.742878	0.943859	0.953518	1.27924
424	425	633	1.70064	1.39681	1.78416	1.70856	2.26867
424	425	2000	2.9761	2.94121	2.20973	2.00758	2.27114
424	425	6325	9.84984	4.15393	2.83702	2.36465	3.34447
424	425	20000	18.6505	8.41939	3.38404	2.42733	2.49135
424	425	63000	37.8156	13.4061	4.2631	2.81248	2.60581
426	426	20	1.18681	1.34835	0.993208	1.15462	1.4064
426	426	63	1.41903	1.19446	1.35708	1.09185	1.88971
426	426	200	1.2778	0.98062	1.1898	1.43858	1.69297
426	426	633	2.64507	1.8584	2.14549	1.93952	2.30982
426	426	2000	3.97028	3.56154	2.78423	2.50417	2.1566
426	426	6325	11.2955	4.94667	3.26755	2.62776	3.31427
426	426	20000	21.3186	10.651	4.07868	2.77159	2.73167
426	426	63000	40.8231	17.3569	5.58805	3.06775	2.95009
427	430	20	1.27444	1.3821	1.05143	1.23574	1.34821
427	430	63	1.50356	1.24296	1.3708	1.04466	1.65082
427	430	200	1.35669	0.972884	1.25795	1.51164	1.54012
427	430	633	2.80387	1.91996	2.14113	1.95491	2.16495
427	430	2000	4.16504	3.60361	2.84331	2.47498	2.00724
427	430	6325	11.3919	5.00936	3.24188	2.64429	3.07302
427	430	20000	21.2113	10.6173	4.03275	2.72634	2.61348
427	430	63000	40.8881	17.0348	5.42607	3.13801	2.84933
431	431	20	1.58127	1.32726	1.13961	1.31199	1.23861
431	431	63	1.54148	1.37574	1.28342	1.18394	1.50141
431	431	200	1.46585	1.00861	1.41481	1.59851	0.904022
431	431	633	3.1414	1.99641	2.2682	2.35152	2.24922
431	431	2000	4.42027	3.69162	3.01284	2.55355	2.58775
431	431	6325	11.6784	5.01765	3.17689	2.99662	3.04886
431	431	20000	20.3528	9.75052	4.21079	2.85696	2.872
431	431	63000	41.027	14.0806	4.76874	3.81863	3.31179
432	432	20	1.72835	1.54903	1.27769	1.48729	1.39807
432	432	63	1.74474	1.47844	1.25826	1.15888	1.56648
432	432	200	1.91184	1.14	1.67707	1.85726	1.31508
432	432	633	3.53894	2.34106	2.67153	2.6433	2.79956
432	432	2000	4.83483	4.22953	3.51215	2.91053	3.31913
432	432	6325	12.5804	5.73389	3.69003	3.29813	3.4696
432	432	20000	20.9039	11.0568	4.79601	3.36579	3.27614
432	432	63000	41.2055	16.5159	5.53919	4.40554	3.83246
433	434	20	1.68759	1.4182	1.24865	1.50802	1.0889
433	434	63	1.77911	1.40208	1.24834	1.00663	0.561141
433	434	200	1.81966	0.983269	1.64788	1.87086	1.08119
433	434	633	3.59568	2.35081	2.07109	2.1074	1.82583
433	434	2000	5.29429	3.50039	2.92136	2.39059	1.85135
433	434	6325	12.1958	5.29075	3.26022	3.06022	2.20378
433	434	20000	20.8099	10.5953	4.13015	2.90648	2.51056
433	434	63000	40.1382	15.8547	5.12105	4.24063	2.98527
435	435	20	6.22221	5.07584	4.95451	6.52291	12.9053
435	435	63	6.77161	5.43205	6.04899	8.01014	13.5896
435	435	200	7.63339	6.40956	8.96153	12.0312	14.772
435	435	633	17.0611	12.9401	14.7083	16.8203	16.5961
435	435	2000	24.846	18.5083	18.1279	19.4598	18.5289
435	435	6325	43.4907	25.6746	22.5636	24.7104	22.3844
435	435	20000	52.151	37.465	29.0811	30.1539	25.9838
435	435	63000	62.4081	46.2027	34.6736	34.9431	30.5491
436	438	20	7.88852	6.58399	6.32994	8.49783	17.3329
436	438	63	8.78954	7.1452	7.93252	11.0239	18.7278
436	438	200	10.3518	8.68671	11.9491	16.0793	20.3249
436	438	633	23.1857	17.3368	19.8828	22.7624	22.6319
436	438	2000	33.9857	25.4231	24.4877	26.464	25.2912
436	438	6325	57.562	34.4968	30.685	33.5037	30.2485
436	438	20000	65.5492	48.5	38.7307	40.9282	34.6271
436	438	63000	70.8858	58.2496	46.4919	47.1361	40.3491
439	444	20	7.59057	6.33634	6.11759	8.28869	16.6816
439	444	63	8.5513	6.96124	7.77974	10.8321	18.1268
439	444	200	10.0675	8.54846	11.7249	15.9119	19.6843
439	444	633	22.8282	17.0938	19.7449	22.7064	21.7813
439	444	2000	33.5185	25.1417	24.3793	26.2582	24.325
439	444	6325	57.0673	34.5569	30.3774	32.8453	29.117
439	444	20000	65.2751	48.0614	38.0298	40.3072	33.418
439	444	63000	70.7277	57.9555	45.6951	46.2851	38.9584
445	445	20	7.26916	6.10678	5.87341	8.01631	16.0141
445	445	63	8.21274	6.74706	7.54321	10.602	17.4896
445	445	200	9.87875	8.38198	11.4816	15.6424	19.0419
445	445	633	22.6346	16.7851	19.4548	22.4731	20.9044
445	445	2000	33.5085	25.0606	24.2658	26.0313	23.5028
445	445	6325	57.4943	34.6009	30.2391	32.5183	28.1091
445	445	20000	65.4075	47.8841	37.5654	39.9386	32.2255
445	445	63000	70.9282	57.9131	45.5344	46.0615	37.7092
446	446	20	7.04446	6.06056	5.77007	7.91152	15.4256
446	446	63	8.10831	6.79081	7.52135	10.5836	17.0004
446	446	200	9.94396	8.44964	11.5214	15.8091	18.6771
446	446	633	22.9117	17.2169	20.0295	23.3023	19.8517
446	446	2000	33.8156	25.8288	25.0576	26.6281	22.6253
446	446	6325	58.1031	36.0111	31.0227	32.7143	27.1076
446	446	20000	65.89	48.847	38.0101	40.0984	31.4471
446	446	63000	71.764	58.8775	45.7162	46.2166	37.1264
447	447	20	6.89635	6.02344	5.67242	7.8048	15.135
447	447	63	8.0476	6.82039	7.52467	10.5345	16.7524
447	447	200	10.0283	8.50384	11.4162	15.5935	18.4875
447	447	633	23.115	17.173	19.8325	23.0391	19.4256
447	447	2000	34.1126	25.9418	24.8651	26.2604	22.1177
447	447	6325	58.3361	36.1678	30.7162	32.0655	26.3492
447	447	20000	66.2139	48.9008	37.4536	39.4161	30.5864
447	447	63000	72.0995	58.8895	45.1297	45.5837	35.9524
448	448	20	5.16317	4.88579	5.03921	6.98845	18.8926
448	448	63	6.18342	5.29762	6.55384	9.34766	20.2515
448	448	200	7.52051	7.69365	10.9469	15.6668	21.5901
448	448	633	19.2459	16.6501	20.4589	24.5327	24.4203
448	448	2000	30.878	25.516	26.4159	28.4404	26.8473
448	448	6325	55.4937	35.4373	31.947	34.435	30.9259
448	448	20000	67.9496	47.5429	39.728	43.2172	36.4101
448	448	63000	74.9937	57.9759	48.5151	51.7498	42.6793
449	449	20	4.85009	4.63487	5.18608	7.64299	26.3741
449	449	63	6.2271	5.43088	7.10216	10.9646	27.9917
449	449	200	7.46019	8.76256	13.2343	19.873	29.4639
449	449	633	20.2355	20.2541	26.0984	31.364	33.0118
449	449	2000	33.5151	31.1459	33.5825	35.652	34.9246
449	449	6325	58.008	41.4869	38.8595	41.0297	38.8603
449	449	20000	69.569	51.7989	46.1678	49.3445	43.9134
449	449	63000	75.9002	60.9511	54.0003	56.9755	49.6671
450	450	20	4.86167	4.76437	5.64372	8.62732	35.3866
450	450	63	6.60721	5.90569	7.97038	12.9272	37.3235
450	450	200	7.81006	10.3074	15.9757	24.7092	39.2957
450	450	633	21.9172	24.715	32.6865	39.3911	44.0994
450	450	2000	37.3057	37.9276	41.9619	44.4465	45.6221
450	450	6325	62.1691	48.9541	47.7866	49.8366	49.7363
450	450	20000	72.4576	57.9549	55.0316	58.057	54.9186
450	450	63000	77.4666	65.4269	62.2307	65.174	60.4685
451	451	20	4.98201	4.92588	5.89501	9.08031	37.1527
451	451	63	6.71896	6.17103	8.39722	13.6163	39.0933
451	451	200	8.16371	10.8915	16.8509	25.9367	40.9432
451	451	633	22.6365	26.0779	34.3877	41.1746	45.8352
451	451	2000	38.5511	39.5141	43.4992	45.967	47.2385
451	451	6325	62.9975	50.6631	49.2752	51.1688	50.9976
451	451	20000	72.7966	59.1561	56.37	59.0396	56.1042
451	451	63000	77.3919	66.1751	63.2444	65.8309	61.2674
452	452	20	5.05448	5.03738	6.13328	9.51579	38.988
452	452	63	6.82492	6.39289	8.79004	14.246	40.8428
452	452	200	8.46928	11.4334	17.6451	27.1125	42.7671
452	452	633	23.4553	27.1918	35.6735	42.836	47.499
452	452	2000	39.7261	40.8103	45.2603	47.5872	48.8128
452	452	6325	63.896	52.0574	50.7997	52.4736	52.4375
452	452	20000	73.0824	60.2117	57.5854	60.0903	57.3474
452	452	63000	77.4399	66.8727	64.0508	66.4835	62.2332
453	453	20	5.29397	5.14048	6.35306	10.0758	43.866
453	453	63	7.23168	6.64733	9.19093	15.4507	45.5901
453	453	200	8.80012	12.1307	19.0964	29.9545	47.4959
453	453	633	24.7948	29.7085	39.4809	47.3669	52.2573
453	453	2000	42.0699	44.8311	49.8983	51.9221	53.0865
453	453	6325	66.2583	56.0241	54.9702	56.076	56.4644
453	453	20000	73.3424	63.0645	60.8273	62.4546	60.3113
453	453	63000	77.1878	68.4781	65.8744	67.5941	64.542
454	455	20	5.61038	5.35076	6.89226	11.1384	51.1915
454	455	63	7.7792	7.25805	10.1793	17.5011	52.8596
454	455	200	9.54681	13.5891	21.7785	34.5259	54.9178
454	455	633	27.1601	33.7797	45.4687	54.5729	60.0753
454	455	2000	46.128	51.2565	57.4697	59.4046	60.6605
454	455	6325	70.4714	62.9272	62.4003	62.7477	63.551
454	455	20000	74.5713	68.3291	67.2556	67.8025	66.4166
454	455	63000	77.6534	72.0854	70.8436	71.0735	69.8985
456	458	20	6.48196	6.53313	9.10006	15.0024	57.7458
456	458	63	9.01264	8.80471	13.1122	22.2737	60.3083
456	458	200	11.0609	16.8119	27.0905	41.481	61.6454
456	458	633	30.4934	39.5694	52.6319	61.2965	66.4294
456	458	2000	50.8287	57.8574	64.0189	65.3893	66.1336
456	458	6325	74.7147	68.9082	68.27	67.3516	68.7006
456	458	20000	75.838	72.5633	71.669	71.069	70.192
456	458	63000	77.9072	74.9386	73.6345	73.0444	72.5391
459	460	20	6.58967	6.67601	9.40403	15.5638	59.542
459	460	63	9.20068	9.01551	13.5496	23.0744	62.0626
459	460	200	11.315	17.3584	28.0718	42.8512	63.1531
459	460	633	31.1944	40.814	54.2322	62.9018	67.858
459	460	2000	51.8909	59.4051	65.6416	66.768	67.4066
459	460	6325	75.3783	70.2027	69.5224	68.3923	69.7373
459	460	20000	75.8799	73.371	72.6174	71.6355	70.8383
459	460	63000	77.822	75.3547	74.0191	73.0946	72.8305
461	461	20	6.84965	7.15796	10.3676	17.2359	60.9984
461	461	63	9.52847	9.7042	14.8334	24.9772	63.8655
461	461	200	11.9668	18.756	30.1848	45.1508	64.6254
461	461	633	32.5177	42.8242	56.3177	64.5487	69.1716
461	461	2000	53.4553	61.1814	67.195	68.0684	68.5481
461	461	6325	76.4756	71.5302	70.835	69.3155	70.5728
461	461	20000	76.1343	74.2541	73.4965	72.073	71.2721
461	461	63000	77.899	75.8918	74.4008	73.277	72.9512
462	465	20	7.77741	8.48626	12.2953	20.0151	61.3376
462	465	63	10.4952	11.9628	18.0137	28.5551	64.391
462	465	200	14.7577	22.664	34.4888	47.8178	64.7933
462	465	633	36.3671	47.0699	58.4222	65.1102	68.7888
462	465	2000	56.6374	62.2121	67.5099	67.8362	68.5454
462	465	6325	76.5026	72.1919	70.8173	69.1122	70.1853
462	465	20000	76.5281	74.5322	73.8597	72.2205	71.1004
462	465	63000	78.2046	76.4831	75.0976	73.6757	72.3332
466	473	20
466	473	63
466	473	200
466	473	633
466	473	2000
466	473	6325
466	473	20000
466	473	63000

## Sheet: Fig 2b
		pH4.5 - pH6.5
From	To	83.3472	6325:63	20000:200	63000:633		pH 4.5	From	To	2000s	6325s	20000s	63000s		pH 6.5	From	To	20s	63s	200s	633s
1	2							1	2							1	2
3	6	9.05165	5.22373	7.77963	2.07541			3	6	72.3765	72.1399	73.3521	72.1159			3	6	63.3248	66.9162	65.5724	70.0405
7	8	9.68621	6.54956	7.78267	1.67579			7	8	71.5585	71.3871	72.5526	71.0978			7	8	61.8723	64.8376	64.77	69.422
9	15	13.0806	12.2333	10.8338	3.35812			9	15	68.7909	70.2683	70.5123	68.721			9	15	55.7104	58.035	59.6785	65.3628
16	16	18.7129	15.5378	12.35	2.36991			16	16	71.0547	72.3014	72.7704	71.0557			16	16	52.3418	56.7636	60.4204	68.6858
17	18	29.3722	27.098	22.6313	10.1627			17	18	68.6143	71.0869	72.2869	70.5793			17	18	39.2421	43.9889	49.6556	60.4166
19	19	35.0809	35.0537	31.076	18.0637			19	19	66.9789	70.5937	72.2689	70.3976			19	19	31.898	35.54	41.1929	52.3339
20	21	39.5328	38.9476	35.354	23.8592			20	21	66.3615	70.9252	72.8189	71.1556			20	21	26.8287	31.9776	37.4648	47.2965
22	24	44.7082	48.2947	46.4591	35.9313			22	24	59.2223	66.6061	69.2402	67.9943			22	24	14.5141	18.3114	22.781	32.063
25	25	43.7805	48.1577	46.8689	36.7643			25	25	55.1265	63.1843	66.4402	65.5622			25	25	11.346	15.0266	19.5713	28.7979
26	28	18.1534	25.1487	27.4275	20.0635			26	28	36.9371	46.0011	50.8468	51.9714			26	28	18.7837	20.8524	23.4193	31.908
29	30	4.53385	11.5824	15.2397	11.0976			29	30	27.0249	35.3424	40.3457	43.0542			29	30	22.491	23.76	25.1061	31.9566
31	35	3.77265	11.1721	16.2034	12.2667			31	35	26.0496	34.5257	40.733	43.6558			31	35	22.2769	23.3537	24.5297	31.3891
36	36	3.58797	10.9268	15.7927	12.0087			36	36	25.7533	34.0331	40.3743	43.2877			36	36	22.1653	23.1062	24.5816	31.279
37	37	0.150958	4.10978	4.95339	3.47726			37	37	10.7936	14.7667	16.3318	17.8617			37	37	10.6426	10.6569	11.3784	14.3845
38	38	0.156424	1.68072	1.79661	1.99876			38	38	3.04744	4.64935	4.62325	5.97211			38	38	2.89102	2.96863	2.82664	3.97335
39	39	-0.16148	0.127627	-0.013315	0.192823			39	39	-0.112176	0.214729	0.187146	0.171129			39	39	0.0493042	0.0871015	0.200461	-0.0216935
40	40	-0.102902	0.15701	-0.133897	0.162864			40	40	0.0305713	0.316885	0.224849	0.233887			40	40	0.133473	0.159875	0.358746	0.0710227
41	41	-0.0866539	0.216507	-0.13919	0.165838			41	41	0.0521466	0.355572	0.222859	0.247189			41	41	0.138801	0.139065	0.36205	0.081351
42	45	-0.0728153	0.267182	-0.143699	0.16837			42	45	0.0705226	0.388522	0.221165	0.258518			42	45	0.143338	0.12134	0.364864	0.0901477
46	47	-0.111092	0.25255	-0.258359	0.240298			46	47	0.163414	0.551746	0.348875	0.474043			46	47	0.274506	0.299196	0.607235	0.233745
48	48	-0.198314	0.197925	-0.271723	0.290178			48	48	0.0037066	0.512215	0.286293	0.447168			48	48	0.20202	0.31429	0.558015	0.15699
49	50	-0.133383	0.674982	0.394795	0.707136			49	50	0.679041	1.76546	1.82743	2.61293			49	50	0.812423	1.09048	1.43263	1.9058
51	51	0.562603	0.743923	1.13648	1.59414			51	51	2.24908	2.9568	3.75894	5.37241			51	51	1.68647	2.21287	2.62246	3.77826
52	52	0.629142	0.721474	1.32871	1.79467			52	52	2.52943	3.26703	4.27084	6.08763			52	52	1.90028	2.54555	2.94213	4.29295
53	53	0.972892	1.01151	1.74994	2.05192			53	53	3.10601	3.82747	5.06504	7.14479			53	53	2.13312	2.81596	3.3151	5.09286
54	55	0.841973	1.56076	2.07607	2.48458			54	55	3.68944	5.1005	6.24526	8.58721			54	55	2.84746	3.53974	4.16919	6.10263
56	59	0.705215	1.83277	2.08692	2.3884			56	59	3.58176	4.81174	6.59775	9.15459			56	59	2.87654	2.97896	4.51083	6.76618
60	60	1.15971	3.32353	3.98177	2.60719			60	60	5.4196	8.06824	12.1143	16.4444			60	60	4.2599	4.74471	8.13249	13.8373
61	63	1.26989	3.93843	4.54907	2.86452			61	63	6.17333	9.27	14.1519	19.1878			61	63	4.90344	5.33157	9.60282	16.3233
64	64	1.17714	4.62617	4.90464	2.97838			64	64	6.21594	10.0686	14.9579	20.4112			64	64	5.0388	5.44246	10.0533	17.4328
65	67	1.57874	5.18961	6.3624	3.27105			65	67	7.86501	13.0547	19.3987	26.1476			65	67	6.28627	7.86513	13.0363	22.8766
68	68	1.70467	5.08094	6.57434	3.25416			68	68	14.284	18.1571	23.1398	28.6783			68	68	12.5793	13.0761	16.5654	25.4241
69	78	3.15353	6.60871	8.99959	3.04689			69	78	28.2743	31.1174	34.2166	36.9647			69	78	25.1207	24.5087	25.217	33.9178
79	79	2.82609	6.5087	7.85653	2.79565			79	79	28.8565	31.7783	34.0261	36.7957			79	79	26.0304	25.2696	26.1696	34
80	95							80	95							80	95
96	96	4.30211	8.0729	7.22683	3.50777			96	96	14.114	19.6906	23.4631	26.3733			96	96	9.81189	11.6177	16.2363	22.8655
97	99	4.3399	7.70022	7.52291	3.84891			97	99	13.105	18.3223	22.9883	25.8044			97	99	8.76507	10.6221	15.4653	21.9554
100	113	4.46099	7.70019	7.33666	3.65899			100	113	13.9913	19.347	23.722	26.564			100	113	9.53026	11.6468	16.3854	22.905
114	114	5.49051	8.48368	8.6857	5.56466			114	114	16.912	22.2087	27.3625	30.7028			114	114	11.4215	13.725	18.6768	25.1381
115	115	6.77066	9.9289	10.232	7.89152			115	115	21.1444	26.621	32.5482	36.8052			115	115	14.3738	16.6921	22.3162	28.9137
116	116	7.76987	11.0748	11.2117	8.10661			116	116	24.3335	30.0237	36.2923	40.2087			116	116	16.5637	18.949	25.0806	32.1021
117	117	7.95304	10.8758	11.375	8.62108			117	117	25.5279	30.5002	37.1776	40.9754			117	117	17.5748	19.6243	25.8026	32.3543
118	120	8.49095	11.5278	12.0269	9.24155			118	120	27.2242	32.3908	39.1273	43.036			118	120	18.7333	20.863	27.1004	33.7945
121	124	6.77867	9.56155	9.71796	7.1005			121	124	21.1686	25.5841	30.5481	33.3526			121	124	14.3899	16.0225	20.8301	26.2521
125	128	0.971591	1.74432	1.45455	0.890909			125	128	4.32727	5.36023	5.85	6.08523			125	128	3.35568	3.61591	4.39546	5.19432
129	131	0.124324	0.863514	0.443243	0.898649			129	131	2.80946	3.52703	3.42838	3.58514			129	131	2.68513	2.66351	2.98514	2.68649
132	132	0.0084472	1.31369	0.320816	1.20119			132	132	4.18199	5.08215	4.81309	5.51837			132	132	4.17354	3.76846	4.49227	4.31718
133	135	0.0595544	1.57263	0.507697	1.37075			133	135	4.95957	5.97755	5.77343	6.6907			133	135	4.90002	4.40491	5.26573	5.31994
136	136	0.0632404	1.50221	0.397619	1.39165			136	136	5.19112	6.15277	6.06752	7.01967			136	136	5.12788	4.65056	5.6699	5.62802
137	139	0.790108	2.31313	0.894067	1.93666			137	139	6.43918	7.41573	7.52353	8.62255			137	139	5.64908	5.1026	6.62946	6.68589
140	142	0.956682	2.41628	0.893069	2.12788			140	142	6.73178	7.68755	7.84714	9.0974			140	142	5.7751	5.27128	6.95407	6.96952
143	143	1.39786	2.83125	0.934966	2.27278			143	143	6.9753	7.98254	7.9245	9.07377			143	143	5.57744	5.15129	6.98953	6.80099
144	144	1.79003	3.1375	1.24636	2.63747			144	144	7.74144	8.80926	8.85527	9.83172			144	144	5.95141	5.67176	7.60891	7.19424
145	145	2.25002	3.38941	1.60732	2.72016			145	145	8.31703	9.45681	9.55605	10.252			145	145	6.06701	6.0674	7.94873	7.53181
146	153	7.45495	8.85424	7.11434	6.58461			146	153	14.3836	16.2129	16.7773	16.7176			146	153	6.92869	7.35865	9.66293	10.133
154	157	2.39374	3.40795	3.56451	3.33925			154	157	7.23283	8.83905	9.06945	9.27874			154	157	4.8391	5.4311	5.50494	5.9395
158	161	1.47599	2.44697	2.47239	2.38544			158	161	5.06907	6.47635	6.47397	6.69273			158	161	3.59308	4.02938	4.00158	4.30729
162	162	1.73757	3.99129	5.3061	6.23009			162	162	4.3469	6.79161	8.58713	10.4715			162	162	2.60932	2.80031	3.28103	4.24137
163	163	2.34359	6.14553	9.3725	11.7571			163	163	5.70752	9.79717	13.8405	17.8807			163	163	3.36393	3.65165	4.46803	6.12361
164	164	5.79176	12.213	18.0852	19.435			164	164	17.746	24.7381	32.1339	37.5656			164	164	11.9542	12.5251	14.0487	18.1306
165	165	7.55345	15.2076	21.9029	22.5275			165	165	25.1894	33.2631	42.0851	47.7841			165	165	17.636	18.0556	20.1822	25.2566
166	166	8.62538	16.4624	22.7613	21.5946			166	166	27.4357	35.7773	44.5255	49.2445			166	166	18.8103	19.3149	21.7643	27.6498
167	167	9.45953	17.2487	22.8107	20.4861			167	167	29.4219	37.7877	46.0342	50.0771			167	167	19.9624	20.539	23.2235	29.5909
168	168	10.5146	18.097	22.8743	18.6225			168	168	33.3729	41.5271	49.1493	51.7696			168	168	22.8583	23.4302	26.2751	33.147
169	170	12.1176	20.0979	24.3456	18.6908			169	170	37.8121	46.5432	54.1343	56.0788			169	170	25.6945	26.4453	29.7887	37.388
171	171	12.8239	20.9989	24.8587	18.1482			171	171	37.8323	46.8394	54.5011	55.9307			171	171	25.0085	25.8405	29.6424	37.7825
172	177	13.8409	22.2963	25.5974	17.3671			172	177	37.8614	47.266	55.0292	55.7176			172	177	24.0206	24.9696	29.4318	38.3505
178	178	7.826	12.4689	14.1225	11.6278			178	178	21.6685	26.9597	31.3877	32.5442			178	178	13.8425	14.4907	17.2652	20.9164
179	186	0.911904	0.129621	-0.0961196	2.09876			179	186	6.48746	6.72774	6.70127	7.1257			179	186	5.57555	6.59812	6.79739	5.02694
187	187	1.45373	1.75884	2.58458	6.04329			187	187	5.23543	6.06201	7.20912	9.38293			187	187	3.7817	4.30317	4.62454	3.33965
188	188	2.012	2.93781	4.50083	8.50279			188	188	4.81273	6.00174	7.80224	11.0569			188	188	2.80073	3.06393	3.3014	2.55416
189	189	1.95826	3.02615	4.94416	9.50041			189	189	4.50979	5.96043	7.96875	11.9651			189	189	2.55152	2.93428	3.02459	2.46471
190	190	2.77651	3.7536	7.66577	12.6869			190	190	4.78981	6.78881	10.0977	15.0532			190	190	2.0133	3.03521	2.43197	2.36633
191	196	2.80685	3.97454	7.56146	12.508			191	196	4.58132	6.60947	9.79193	14.6384			191	196	1.77447	2.63493	2.23047	2.13037
197	198	2.54463	4.08328	6.55193	11.3074			197	198	3.85101	5.62413	8.2318	12.7777			197	198	1.30638	1.54085	1.67987	1.47034
199	199	2.41558	3.78205	6.30876	10.5713			199	199	3.63791	5.16764	7.73468	11.8993			199	199	1.22234	1.38559	1.42592	1.32802
200	208	22.6	23.5	22.6	26.2			200	208	35.4	41	45.3	53.2			200	208	12.8	17.5	22.7	27
209	212							209	212							209	212
213	219	6.3	12	9.2	5			213	219	13.6	23.8	27.1	30.1			213	219	7.3	11.8	17.9	25.1
220	229							220	229							220	229
230	237	0.2	3	6.6	5			230	237	20	23.7	30.5	38.1			230	237	19.8	20.7	23.9	33.1
238	238	11.2813	17.5687	21.2813	15.0687			238	238	27.8188	36.2437	43.9438	49.1812			238	238	16.5375	18.675	22.6625	34.1125
239	240	19.9	28.9	32.7	22.9			239	240	33.9	46	54.4	57.8			239	240	14	17.1	21.7	34.9
241	244	16	22.9	26	18.0333			241	244	29.1333	38.0333	44.3	47.4667			241	244	13.1333	15.1333	18.3	29.4333
245	254	8.2	10.9	12.6	8.3			245	254	19.6	22.1	24.1	26.8			245	254	11.4	11.2	11.5	18.5
255	258	0	0	0	0			255	258							255	258
259	259	-0.4	0.4	0.2	0.6			259	259	0.3	0.3	0.7	1			259	259	0.7	-0.1	0.5	0.4
260	262	-0.244	0.868	0.46	0.132			260	262	0.612	0.82	0.96	0.896			260	262	0.856	-0.048	0.5	0.764
263	263	-0.788822	1.59003	0.714501	0.352568			263	263	0.276435	1.84743	1.49728	1.41631			263	263	1.06526	0.257402	0.782779	1.06375
264	269	-0.0037433	0.92139	0.389091	-0.275936			264	269	1.48043	1.27882	1.35209	0.973583			264	269	1.48417	0.357433	0.962995	1.24952
270	271	0.695506	0.180899	0.083146	-0.714607			270	271	2.27191	0.416854	0.977528	0.459551			270	271	1.5764	0.235955	0.894382	1.17416
272	277							272	277							272	277
278	278	2.7	4.9	8.4	3.2			278	278	10.6	13.3	19.6	22.7			278	278	7.9	8.4	11.2	19.5
279	279	3.73226	7.42903	9.84516	3.97419			279	279	12.9742	16.9645	21.9742	25.3323			279	279	9.24194	9.53548	12.129	21.3581
280	280	2.93739	6.35044	8.65401	3.98339			280	280	12.6273	16.6567	21.8409	25.6056			280	280	9.68991	10.3062	13.1869	21.6223
281	287	2.59441	5.86525	7.89065	4.32061			281	287	12.398	16.4469	21.6079	26.1307			281	287	9.80358	10.5817	13.7172	21.8101
288	291	1.62094	3.92715	5.41771	3.41235			288	291	8.08372	10.801	14.7009	18.5398			288	291	6.46279	6.87389	9.28317	15.1274
292	293	1.52521	3.48114	4.73454	3.22632			292	293	7.22304	9.5329	12.661	15.8312			292	293	5.69783	6.05176	7.92643	12.6049
294	301	0.251201	0.481323	0.287497	0.558279			294	301	1.6162	2.03214	1.84206	2.45324			294	301	1.365	1.55081	1.55456	1.89496
302	303	0.0094923	0.191238	-0.114736	0.0338199			302	303	1.10823	1.50023	1.34145	2.06973			302	303	1.09874	1.30899	1.45619	2.03591
304	304	0.132715	0.307193	0.197912	-0.27123			304	304	1.46984	1.73921	1.83573	2.41601			304	304	1.33712	1.43202	1.63782	2.68724
305	305	-0.508107	-0.789188	-1.65676	-3.65135			305	305	9.76487	10.6811	11.9243	13.727			305	305	10.273	11.4703	13.5811	17.3784
306	306	-1.94865	-2.82703	-3.8	-7.83243			306	306	19.4973	20.8351	24.0459	27.3946			306	306	21.4459	23.6622	27.8459	35.227
307	317	-2.50359	-3.68389	-5.3494	-10.3774			307	317	31.2773	33.84	38.579	44.0074			307	317	33.7808	37.5239	43.9284	54.3849
318	323	-0.387803	1.02671	3.72059	-1.88895			318	323	13.9987	21.2086	33.2358	44.1094			318	323	14.3865	20.1819	29.5152	45.9983
324	327	-0.280952	1.30476	4.10953	-2.3381			324	327	16.5238	27.9	41.6333	49.9286			324	327	16.8048	26.5952	37.5238	52.2667
328	328	0.4	3.4	5	-2.6			328	328	17.1	29	40.9	48.2			328	328	16.7	25.6	35.9	50.8
329	335	2.2	2.1	2.7	-0.9			329	335	8.4	9.6	12.1	12.6			329	335	6.2	7.5	9.4	13.5
336	336	0.72182	0.501156	0.554084	0.332301			336	336	0.951063	0.533047	0.362365	0.705856			336	336	0.229243	0.0318911	-0.191719	0.373555
337	337	0.845626	0.656072	0.574656	0.553316			337	337	1.05665	0.598879	0.381769	0.860109			337	337	0.211022	-0.0571932	-0.192887	0.306793
338	339	0.39556	0.6848	0.218075	0.507375			338	339	0.520951	0.632668	0.446753	0.944503			338	339	0.125391	-0.0521323	0.228678	0.437128
340	341	0.226618	0.64646	0.20631	0.446857			340	341	0.369407	0.559667	0.292638	0.740793			340	341	0.142789	-0.086793	0.0863275	0.293936
342	343	-0.0461024	0.652571	0.115067	0.584555			342	343	-0.00291254	0.435981	0.212749	0.719852			342	343	0.0431898	-0.21659	0.0976825	0.135298
344	344	0.204952	0.42908	0.187917	0.635467			344	344	0.329402	0.416839	0.0926847	0.601912			344	344	0.12445	-0.0122416	-0.0952328	-0.0335552
345	345	0.0256146	0.278555	0.0063901	0.472908			345	345	0.153208	0.341872	0.0403231	0.447894			345	345	0.127593	0.0633165	0.033933	-0.0250136
346	346	-0.214192	0.0766425	-0.113127	0.20377			346	346	-0.140036	0.211802	-0.157519	0.0655511			346	346	0.0741565	0.135159	-0.0443929	-0.138219
347	347	1.69005	3.19945	4.03204	2.03204			347	347	4.7779	7.32928	9.37458	9.55746			347	347	3.08785	4.12983	5.34254	7.52541
348	357	4.67143	11.6762	13.5619	7.00476			348	357	15.681	25.0905	31.2762	32.4905			348	357	11.0095	13.4143	17.7143	25.4857
358	361	-1.04348	0.204348	0.665217	-0.76087			358	361	-1.3087	-1.13478	-0.978261	-1.07826			358	361	-0.265217	-1.33913	-1.64348	-0.317391
362	362	-0.480757	0.259622	0.292745	-0.18959			362	362	0.114511	0.407886	0.339748	0.350473			362	362	0.595268	0.148265	0.0470032	0.540063
363	363	-0.122668	0.366117	0.270316	0.799389			363	363	0.35283	0.260882	0.378501	0.846107			363	363	0.475498	-0.105235	0.108185	0.0467181
364	367	-0.0280464	0.360224	0.615851	1.57741			364	367	0.843366	0.829499	1.00951	1.7223			364	367	0.871412	0.469275	0.393656	0.144886
368	370	-0.0332134	0.445012	0.710887	1.96014			368	370	0.943471	0.92705	1.10337	1.96591			368	370	0.976684	0.482038	0.392487	0.00576988
371	371	0.357581	0.419421	0.597104	2.46542			371	371	1.66065	1.57547	1.7644	2.78586			371	371	1.30307	1.15605	1.16729	0.320443
372	373	0.178505	0.304673	1.12243	2.65047			372	373	1.5757	1.79065	1.9486	2.98785			372	373	1.3972	1.48598	0.826168	0.337383
374	375	0.1	-0.984615	-0.284615	0.292308			374	375	0.461539	0.492308	0.3	0.653846			374	375	0.361538	1.47692	0.584615	0.361538
376	382	3.86604	5.96567	7.89776	8.36455			376	382	17.3414	20.2298	23.4063	30.1276			376	382	13.4754	14.2642	15.5086	21.7631
383	384	4.40506	6.95955	8.8573	9.15562			383	384	18.9803	22.4191	25.9376	32.6191			383	384	14.5753	15.4596	17.0803	23.4635
385	385	4.99167	7.51666	9.28333	9.19167			385	385	18.125	21.7833	25.5083	31.4			385	385	13.1333	14.2667	16.225	22.2083
386	388	8.2	10.2	10.1	8.9			386	388	21.1	25.4	28.6	34.2			386	388	12.9	15.2	18.5	25.3
389	389	1.90924	2.09182	1.7591	1.37177			389	389	7.42876	8.6628	9.57625	10.7694			389	389	5.51952	6.57098	7.81715	9.39762
390	397	-0.0913546	-0.274928	-0.434582	-0.214409			390	397	2.55965	2.87608	2.81671	2.81009			390	397	2.65101	3.15101	3.2513	3.0245
398	398	2.08454	4.23807	7.33183	10.6602			398	398	3.7602	6.15408	9.62186	12.724			398	398	1.67566	1.91601	2.29003	2.06376
399	399	3.1217	6.57088	11.5388	16.6649			399	399	4.70533	8.31688	13.7218	18.6067			399	399	1.58363	1.746	2.18308	1.94182
400	400	3.79213	8.2544	14.5646	21.1543			400	400	5.19359	9.83401	16.3669	22.6657			400	400	1.40146	1.57961	1.80228	1.51139
401	401	4.12806	9.07833	16.1221	23.4228			401	401	5.79998	11.0568	18.2689	25.2144			401	401	1.67192	1.97847	2.1468	1.79158
402	403	4.15825	9.0876	16.3652	23.4591			402	403	5.90888	11.2239	18.4602	25.3164			402	403	1.75063	2.13631	2.095	1.85733
404	408	4.22418	9.14025	16.3379	22.9702			404	408	5.89769	11.0468	18.3204	24.76			404	408	1.67351	1.90656	1.98251	1.7898
409	410	3.97506	8.53801	15.1744	21.2035			409	410	5.40509	10.1476	16.8572	22.7631			409	410	1.43003	1.60962	1.68281	1.55964
411	411	3.87559	8.07098	14.0837	19.4774			411	411	5.00984	9.25162	15.4544	20.7685			411	411	1.13425	1.18065	1.37072	1.29102
412	412	4.46671	9.40079	14.519	17.2848			412	412	6.79423	12.3156	18.5187	24.1316			412	412	2.32752	2.91479	3.99973	6.84686
413	413	4.60985	9.7076	14.8035	17.2338			413	413	7.11251	12.8696	19.159	24.8103			413	413	2.50266	3.16197	4.35548	7.57646
414	414	7.71735	15.3008	21.2512	20.3008			414	414	11.6264	20.6777	29.3256	35.9479			414	414	3.90909	5.37686	8.07438	15.6471
415	418	9.23313	19.2687	25.4123	24.8098			415	418	13.784	25.5018	35.4	43.6914			415	418	4.55092	6.23313	9.98773	18.8816
419	420	11.5669	23.852	30.1213	27.9591			419	420	16.6425	30.9732	42.1181	51.2858			419	420	5.07559	7.12126	11.9969	23.3268
421	421	7.46154	12.6154	13.4615	12.5385			421	421	10.0308	15.8	19.5385	24.7615			421	421	2.56923	3.18462	6.07692	12.2231
422	423	4.46866	8.01194	7.62687	7.04776			422	423	5.8806	9.44776	11.7493	14.4552			422	423	1.41194	1.43582	4.12239	7.40746
424	425	0.86124	0.645403	1.1481	0.54381			424	425	2.00758	2.36465	2.42733	2.81248			424	425	1.14633	1.71924	1.27924	2.26867
426	426	1.09777	0.738048	1.07861	0.757924			426	426	2.50417	2.62776	2.77159	3.06775			426	426	1.4064	1.88971	1.69297	2.30982
427	430	1.12677	0.99347	1.18621	0.973058			427	430	2.47498	2.64429	2.72634	3.13801			427	430	1.34821	1.65082	1.54012	2.16495
431	431	1.31494	1.49521	1.95293	1.56941			431	431	2.55355	2.99662	2.85696	3.81863			431	431	1.23861	1.50141	0.904022	2.24922
432	432	1.51246	1.73165	2.05072	1.60598			432	432	2.91053	3.29813	3.36579	4.40554			432	432	1.39807	1.56648	1.31508	2.79956
433	434	1.3017	2.49907	1.82529	2.4148			433	434	2.39059	3.06022	2.90648	4.24063			433	434	1.0889	0.561141	1.08119	1.82583
435	435	6.55443	11.1208	15.3819	18.3471			435	435	19.4598	24.7104	30.1539	34.9431			435	435	12.9053	13.5896	14.772	16.5961
436	438	9.13111	14.7759	20.6033	24.5043			436	438	26.464	33.5037	40.9282	47.1361			436	438	17.3329	18.7278	20.3249	22.6319
439	444	9.57664	14.7185	20.6229	24.5038			439	444	26.2582	32.8453	40.3072	46.2851			439	444	16.6816	18.1268	19.6843	21.7813
445	445	10.0172	15.0287	20.8967	25.1571			445	445	26.0313	32.5183	39.9386	46.0615			445	445	16.0141	17.4896	19.0419	20.9044
446	446	11.2025	15.7139	21.4213	26.365			446	446	26.6281	32.7143	40.0984	46.2166			446	446	15.4256	17.0004	18.6771	19.8517
447	447	11.1254	15.3131	20.9286	26.158			447	447	26.2604	32.0655	39.4161	45.5837			447	447	15.135	16.7524	18.4875	19.4256
448	448	9.54773	14.1835	21.6271	27.3295			448	448	28.4404	34.435	43.2172	51.7498			448	448	18.8926	20.2515	21.5901	24.4203
449	449	9.27793	13.0381	19.8806	23.9637			449	449	35.652	41.0297	49.3445	56.9755			449	449	26.3741	27.9917	29.4639	33.0118
450	450	9.05982	12.5132	18.7613	21.0746			450	450	44.4465	49.8366	58.057	65.174			450	450	35.3866	37.3235	39.2957	44.0994
451	451	8.81422	12.0755	18.0964	19.9957			451	451	45.967	51.1688	59.0396	65.8309			451	451	37.1527	39.0933	40.9432	45.8352
452	452	8.5992	11.6307	17.3232	18.9845			452	452	47.5872	52.4736	60.0903	66.4835			452	452	38.988	40.8428	42.7671	47.499
453	453	8.05604	10.4859	14.9587	15.3368			453	453	51.9221	56.076	62.4546	67.5941			453	453	43.866	45.5901	47.4959	52.2573
454	455	8.21302	9.88815	12.8847	10.9981			454	455	59.4046	62.7477	67.8025	71.0735			454	455	51.1915	52.8596	54.9178	60.0753
456	458	7.64352	7.04335	9.4236	6.61501			456	458	65.3893	67.3516	71.069	73.0444			456	458	57.7458	60.3083	61.6454	66.4294
459	460	7.22602	6.32969	8.48237	5.23663			459	460	66.768	68.3923	71.6355	73.0946			459	460	59.542	62.0626	63.1531	67.858
461	461	7.07005	5.45002	7.44758	4.10548			461	461	68.0684	69.3155	72.073	73.277			461	461	60.9984	63.8655	64.6254	69.1716
462	465	6.49863	4.7212	7.42721	4.88692			462	465	67.8362	69.1122	72.2205	73.6757			462	465	61.3376	64.391	64.7933	68.7888
466	473							466	473							466	473

## Sheet: Fig 2c
From	To	Time(sec)	WT-4.0	WT-4.0-sd	WT-4.5	WT-4.5-sd	WT-6.5	WT-6.5-sd		From	To	Time(sec)	WT-3.0	WT-3.0-sd	WT-3.5	WT-3.5-sd	WT-4.0	WT-4.0-sd	WT-4.5	WT-4.5-sd	WT-6.5	WT-6.5-sd		From	To	Time(sec)	WT-3.0	WT-3.0-sd	WT-3.5	WT-3.5-sd	WT-4.0	WT-4.0-sd	WT-4.5	WT-4.5-sd
17	25	20	4.36	0.68	7.83	1.51	11.92	2.03		41	50	20	0.31	0.13	0.37	0.09	0.17	0.22	0.04	0.08	0.2	0.21		100	116	20	9.71	1.52	6.21	0.77	6	0.59	7.38	0.73
17	25	63	5.34		11.57		14.35			41	50	63	0.56		-0.03		0.09		0.29		-0.13			100	116	63	8.9		6.64		7.44		9.46
17	25	200	12.08		24.88		20.08			41	50	200	0.38		0.43		-0.03		0.53		0.44			100	116	200	12.34		7.14		7.99		10.5
17	25	633	30.72	4.84	48.15	4.04	32.11	2.82		41	50	633	0.26	0.25	0.23	0.11	0.04	0.23	0.3	0.01	0.16	0.23		100	116	633	25.86	4.34	13.52	1.5	13.35	0.32	13.58	1.15
17	25	2000	43.6		60.09		41.41			41	50	2000	0.27		-0.01		0.11		0.34		0.47			100	116	2000	33.63		16.01		17.06		19.44
17	25	6325	61.2		67.32		56.86			41	50	6325	0.08		0.31		0.32		0.76		0.32			100	116	6325	54.61		20.42		20.69		25.63
17	25	20000	71.31	1.42	69.58	2.75	66.44	1.22		41	50	20000	0.95	0.18	0.63	0.12	0.17	0.08	0.2	0.12	0.54	0.14		100	116	20000	63.08	2.57	28.94	1.25	26.45	1.29	28.15	1.01
17	25	63000	70.49		68.25		71.19			41	50	63000	2.53		1.01		0.48		0.44		0.57			100	116	63000	71		38.4		30.73		31.18
200	208	20	5.03	1.16	8.32	1.37	12.82	1.59		336	344	20	-0.89	1.12	-0.61	0.61	-0.21	0.54	0.19	0.69	0.11	0.49		146	163	20	5.54	0.95	3.67	0.54	3.34	0.6	3.94	0.41
200	208	63	7.47		12.56		17.51			336	344	63	0.94		0.73		-0.23		0.44		-0.55			146	163	63	5.42		3.71		3.92		4.46
200	208	200	14.91		21.71		22.72			336	344	200	-1.94		-0.31		0.35		0.51		-1.05			146	163	200	7.13		3.92		4.69		5.29
200	208	633	25.37	2.18	30.19	0.76	27	0.4		336	344	633	-0.71	0.22	-0.37	1.11	-0.47	0.09	0.09	0.43	-0.14	0.37		146	163	633	15.42	3.07	7.01	1.45	6.41	0.51	6.57	0.38
200	208	2000	31.4		35.39		28.81			336	344	2000	-0.27		1.35		0.42		1.67		1.28			146	163	2000	21.14		10.16		8		7.73
200	208	6325	39.14		40.95		31.8			336	344	6325	-1.16		0.66		1.05		0.97		1.41			146	163	6325	42.37		14.53		10.04		8.97
200	208	20000	42.66	1.86	45.28	4.42	32.58	0.82		336	344	20000	0.9	1.19	0.39	0.69	0.96	0.31	0.54	0.41	0.42	0.6		146	163	20000	51.21	1.14	23.68	0.94	11.52	0.46	9.37	0.31
200	208	63000	50.93		53.17		37.45			336	344	63000	8.4		4.08		1.74		1.8		0.49			146	163	63000	64.71		31.96		13.24		9.51

## Sheet: Fig 3h,i
Panel h			Panel i
Residue Number	pH 3	pH 4	Z-coordinate (pH 3)	Pore radius (pH 3)	Z-coordinate (pH 4_out)	Pore radius (pH 4_out)	Z-coordinate (pH 4_middle)	Pore radius (pH 4_middle)	Z-coordinate (pH 7.5)	Pore radius (pH 7.5)
30	2.09458	2.31232	110.41	3.47941	110.91	3.48121	110.3	2.87788	110.297	3.39857
31	1.57639	1.68157	110.535	3.42396	111.035	3.40326	110.425	2.62506	110.422	3.32029
32	0.865211	1.18291	110.66	3.37163	111.16	3.32886	110.55	2.59224	110.547	3.24301
33	0.637876	1.10992	110.785	3.32201	111.285	3.25635	110.675	2.56832	110.672	3.16434
34	0.873176	1.08428	110.91	3.27518	111.41	3.18701	110.8	2.55629	110.797	3.08807
35	0.783766	1.09314	111.035	3.19698	111.535	3.12409	110.925	2.52862	110.922	3.00861
36	0.629677	0.944867	111.16	3.12105	111.66	3.06433	111.05	2.50655	111.047	2.92972
37	0.580887	0.982748	111.285	3.04747	111.785	2.99149	111.175	2.47695	111.172	2.85359
38	0.687381	1.00675	111.41	2.97651	111.91	2.92162	111.3	2.45241	111.297	2.77975
39	0.661311	1.07013	111.535	2.90928	112.035	2.84563	111.425	2.43343	111.422	2.70851
40	0.47374	0.801729	111.66	2.84431	112.16	2.77223	111.55	2.41964	111.547	2.63966
41	0.414267	0.74623	111.785	2.78416	112.285	2.70146	111.675	2.38107	111.672	2.33642
42	0.494722	0.822914	111.91	2.72603	112.41	2.63353	111.8	2.34883	111.797	2.32701
43	0.472661	0.853234	112.035	2.67283	112.535	2.34078	111.925	2.32263	111.922	2.28875
44	0.371248	0.826702	112.16	2.62197	112.66	2.39518	112.05	2.30564	112.047	2.25815
45	0.295951	0.73379	112.285	2.57444	112.785	2.36752	112.175	2.19501	112.172	2.23146
46	0.356121	0.773123	112.41	2.52941	112.91	2.34682	112.3	2.11983	112.297	2.21034
47	0.422106	0.843702	112.535	2.47852	113.035	2.32643	112.425	2.01089	112.422	2.19191
48	0.549279	1.0666	112.66	2.4299	113.16	2.31257	112.55	1.9495	112.547	2.17719
49	0.659387	1.07127	112.785	2.23232	113.285	2.11983	112.675	1.88131	112.672	2.09525
50	0.658776	1.24672	112.91	2.20233	113.41	1.99456	112.8	1.82714	112.797	2.04766
51	0.429956	1.33207	113.035	1.87876	113.535	1.87769	112.925	1.7775	112.922	1.89995
52	0.542505	1.21879	113.16	1.8656	113.66	1.82476	113.05	1.74742	113.047	1.87451
53	0.706463	1.21294	113.285	1.80673	113.785	1.72533	113.175	1.71849	113.172	1.83813
54	0.488402	1.38041	113.41	1.76843	113.91	1.62772	113.3	1.72047	113.297	1.79613
55	0.237603	1.48333	113.535	1.68408	114.035	1.41665	113.425	1.67397	113.422	1.73726
56	0.386695	1.06867	113.66	1.60201	114.16	1.38781	113.55	1.63731	113.547	1.68207
57	0.294308	0.953318	113.785	1.47442	114.285	1.33776	113.675	1.5055	113.672	1.60041
58	0.279916	1.03128	113.91	1.41602	114.41	1.40308	113.8	1.44647	113.797	1.53617
59	0.159827	0.902948	114.035	1.34146	114.535	1.40087	113.925	1.40143	113.922	1.47474
60	0.40115	0.615012	114.16	1.33298	114.66	1.40606	114.05	1.399	114.047	1.42957
61	0.617945	0.608792	114.285	1.34278	114.785	1.3634	114.175	1.35391	114.172	1.39129
62	0.939359	0.387386	114.41	1.37427	114.91	1.32525	114.3	1.31161	114.297	1.41225
63	1.16296	0.532106	114.535	1.37693	115.035	1.27275	114.425	1.12425	114.422	1.38971
64	0.883403	0.291353	114.66	1.38862	115.16	1.22499	114.55	1.0712	114.547	1.37421
65	1.72896	0.83842	114.785	1.35748	115.285	1.1367	114.675	1.01815	114.672	1.3357
66	2.47713	1.567	114.91	1.31019	115.41	1.22346	114.8	1.17514	114.797	1.2916
67	2.10877	2.04046	115.035	1.22091	115.535	1.25511	114.925	1.25252	114.922	1.24045
68	1.45402	1.79221	115.16	1.18874	115.66	1.3007	115.05	1.34044	115.047	1.19361
69	1.82188	2.1198	115.285	1.18679	115.785	1.3502	115.175	1.33184	115.172	1.15436
70	1.35927	1.97232	115.41	1.20904	115.91	1.41805	115.3	1.32671	115.297	1.11671
71	1.77065	1.87066	115.535	1.24943	116.035	1.40128	115.425	1.3229	115.422	1.02113
72	2.8146	2.09533	115.66	1.30573	116.16	1.38845	115.55	1.32296	115.547	1.09729
73	2.70794	3.101	115.785	1.28449	116.285	1.38269	115.675	1.27461	115.672	1.137
74	1.9647	2.82331	115.91	1.26806	116.41	1.38186	115.8	1.23382	115.797	1.19636
75	1.80041	2.23307	116.035	1.2584	116.535	1.28697	115.925	0.85818	115.922	1.22753
76	1.38794	1.50197	116.16	1.25181	116.66	1.205	116.05	0.90027	116.047	1.26725
77	0.637179	1.23328	116.285	1.25204	116.785	1.06225	116.175	0.91119	116.172	1.25525
78	0.901847	1.38871	116.41	1.25606	116.91	1.05396	116.3	0.93063	116.297	1.24745
79	1.07947	1.69185	116.535	1.15728	117.035	1.03704	116.425	0.95675	116.422	1.24499
80	0.469777	1.03674	116.66	1.10126	117.16	1.12411	116.55	0.9905	116.547	1.24707
81	0.74734	1.00817	116.785	1.05852	117.285	1.10112	116.675	1.03015	116.672	1.2556
82	0.891033	1.23125	116.91	1.1187	117.41	1.09623	116.8	1.07681	116.797	1.26753
83	0.414352	0.959637	117.035	1.09988	117.535	1.07347	116.925	1.02937	116.922	1.01362
84	0.647576	0.801996	117.16	1.08807	117.66	1.08144	117.05	0.9957	117.047	1.04776
85	0.660843	0.890233	117.285	1.04899	117.785	1.06175	117.175	0.97083	117.172	1.08982
86	0.343346	0.827499	117.41	1.02243	117.91	1.05327	117.3	0.95873	117.297	1.13724
87	0.437845	0.736325	117.535	1.02554	118.035	1.05663	117.425	0.88345	117.422	1.13956
88	0.465216	1.08014	117.66	1.04861	118.16	1.07046	117.55	0.89206	117.547	1.14715
89	0.458428	1.08303	117.785	1.06672	118.285	1.0944	117.675	0.87198	117.672	1.1077
90	0.330808	0.839237	117.91	1.08889	118.41	1.12912	117.8	0.89776	117.797	1.07446
91	0.284975	0.754715	118.035	1.076	118.535	1.13751	117.925	0.8821	117.922	1.05466
92	0.235862	0.993479	118.16	1.07423	118.66	1.15853	118.05	0.92602	118.047	1.03987
93	0.258612	0.920686	118.285	1.07893	118.785	1.15735	118.175	0.9488	118.172	1.0329
94	0.398619	0.70886	118.41	1.09401	118.91	1.17239	118.3	0.98301	118.297	1.03337
95	0.3494	0.70791	118.535	1.07406	119.035	1.20578	118.425	0.98419	118.422	1.00843
96	0.46701	0.884945	118.66	1.07139	119.16	1.25465	118.55	0.96533	118.547	1.07379
97	0.469474	0.73102	118.785	1.0812	119.285	1.31859	118.675	0.93507	118.672	1.01478
98	0.485828	0.634958	118.91	1.1195	119.41	1.39473	118.8	0.9402	118.797	0.98936
99	0.384378	0.778047	119.035	1.15985	119.535	1.47948	118.925	0.93505	118.922	0.97642
100	0.561976	0.913204	119.16	1.46446	119.66	1.8392	119.05	0.96077	119.047	0.99747
101	0.671437	1.02151	119.285	1.54836	119.785	1.85548	119.175	0.98099	119.172	0.98682
102	0.525475	0.945097	119.41	1.6354	119.91	1.8616	119.3	1.02641	119.297	1.25428
103	1.04082	0.994356	119.535	1.70838	120.035	1.81075	119.425	1.08687	119.422	1.32945
104	0.518333	0.823974	119.66	1.78215	120.16	1.77715	119.55	1.35434	119.547	1.40836
105	0.52478	0.572403	119.785	1.81111	120.285	1.67632	119.675	1.43531	119.672	1.39885
106	0.437968	0.633054	119.91	1.84507	120.41	1.67723	119.8	1.51922	119.797	1.40462
107	0.435774	0.89745	120.035	1.80978	120.535	1.62727	119.925	1.56854	119.922	1.35622
108	0.152917	0.705983	120.16	1.77823	120.66	1.58155	120.05	1.57816	120.047	1.31573
109	0.222271	0.631671	120.285	1.72291	120.785	1.53404	120.175	1.46649	120.172	1.25143
110	0.303681	0.644431	120.41	1.67237	120.91	1.49052	120.3	1.38128	120.297	1.19232
111	0.230732	0.648427	120.535	1.62842	121.035	1.46163	120.425	1.28598	120.422	1.11363
112	0.2174	0.850211	120.66	1.58967	121.16	1.43776	120.55	1.19497	120.547	1.03905
113	0.40019	1.2538	120.785	1.54832	121.285	1.41424	120.675	1.09929	120.672	0.97199
114	0.344599	1.16098	120.91	1.51185	121.41	1.39594	120.8	1.00664	120.797	0.91222
115	0.320904	0.859608	121.035	1.47351	121.535	1.38533	120.925	0.91898	120.922	0.84409
116	0.56775	1.17225	121.16	1.4421	121.66	1.38008	121.05	0.83475	121.047	0.77985
117	0.806753	1.4804	121.285	1.41723	121.785	1.36082	121.175	0.74638	121.172	0.71642
118	0.71317	1.3459	121.41	1.39983	121.91	1.34686	121.3	0.65306	121.297	0.65798
119	0.735164	1.34503	121.535	1.38797	122.035	1.34133	121.425	0.58525	121.422	0.60652
120	0.505751	1.30387	121.66	1.38394	122.16	1.34059	121.55	0.52388	121.547	0.56158
121	0.540739	1.14169	121.785	1.38822	122.285	1.34879	121.675	0.40642	121.672	0.52431
122	0.525688	0.968399	121.91	1.39807	122.41	1.3628	121.8	0.40881	121.797	0.49456
123	0.55313	1.12957	122.035	1.41881	122.535	1.38263	121.925	0.13109	121.922	0.46309
124	0.485789	0.831641	122.16	1.44404	122.66	1.40942	122.05	0.47339	122.047	0.44137
125	0.435496	0.640718	122.285	1.46985	122.785	1.43932	122.175	0.48482	122.172	0.36738
126	0.637094	1.14351	122.41	1.50308	122.91	1.47606	122.3	0.50195	122.297	0.29782
127	0.612249	1.14476	122.535	1.52313	123.035	1.51882	122.425	0.5242	122.422	0.23181
128	0.539122	1.01132	122.66	1.55155	123.16	1.56783	122.55	0.55199	122.547	0.17253
129	0.369306	0.832909	122.785	1.56814	123.285	1.57268	122.675	0.4966	122.672	0.12113
130	0.686701	1.07672	122.91	1.58512	123.41	1.58346	122.8	0.5243	122.797	0.0786
131	0.695474	1.11001	123.035	1.54381	123.535	1.55298	122.925	0.53794	122.922	0.04444
132	0.465431	1.00523	123.16	1.50884	123.66	1.53039	123.05	0.58473	123.047	0.03084
133	0.201433	0.812174	123.285	1.47985	123.785	1.51681	123.175	0.62158	123.172	0.02225
134	0.110399	0.394848	123.41	1.45806	123.91	1.51098	123.3	0.66955	123.297	0.02402
135	0.336015	0.61041	123.535	1.43915	124.035	1.50714	123.425	0.61438	123.422	0.03565
136	0.323664	0.718199	123.66	1.42771	124.16	1.51151	123.55	0.57557	123.547	0.05823
137	0.474384	0.763321	123.785	1.42309	124.285	1.52013	123.675	0.53027	123.672	0.09077
138	0.418073	0.774379	123.91	1.4261	124.41	1.53577	123.8	0.49325	123.797	0.13316
139	0.605065	0.8832	124.035	1.43408	124.535	1.56	123.925	0.43141	123.922	0.18314
140	0.465056	0.790524	124.16	1.45004	124.66	1.59181	124.05	0.37474	124.047	0.24166
141	0.248552	0.682216	124.285	1.47403	124.785	1.56289	124.175	0.34199	124.172	0.21065
142	0.39193	0.825812	124.41	1.50501	124.91	1.53441	124.3	0.308	124.297	0.82428
143	0.0891215	0.303398	124.535	1.53991	125.035	1.49254	124.425	0.26121	124.422	0.82612
144	0.266155	0.576694	124.66	1.5827	125.16	1.46873	124.55	0.21817	124.547	0.83958
145	0.249799	0.337564	124.785	1.6077	125.285	1.42409	124.675	0.18486	124.672	0.82249
146	0.174006	0.316946	124.91	1.63684	125.41	1.38875	124.8	0.15928	124.797	0.80591
147	0.165828	0.53852	125.035	1.62494	125.535	1.36452	124.925	0.13312	124.922	0.78286
148	0.53591	0.772151	125.16	1.61775	125.66	1.35048	125.05	0.11019	125.047	0.76565
149	0.411682	0.834979	125.285	1.58785	125.785	1.34346	125.175	0.06933	125.172	0.7546
150	0.480343	0.852703	125.41	1.56207	125.91	1.34758	125.3	0.0382	125.297	0.75016
151	0.164654	0.432176	125.535	1.53708	126.035	1.36173	125.425	0.04527	125.422	0.66602
152	0.467438	0.685812	125.66	1.51788	126.16	1.38447	125.55	0.03925	125.547	0.68367
153	0.516254	0.75345	125.785	1.49496	126.285	1.37537	125.675	0.06603	125.672	0.65574
154	0.446787	0.696076	125.91	1.47708	126.41	1.37352	125.8	0.10165	125.797	0.64422
155	0.4138	0.597577	126.035	1.46667	126.535	1.37595	125.925	0.13103	125.922	0.64952
156	0.40668	0.586307	126.16	1.46203	126.66	1.38514	126.05	0.16768	126.047	0.6714
157	0.309723	0.717229	126.285	1.46394	126.785	1.39224	126.175	0.20114	126.172	0.65394
158	0.535502	0.684053	126.41	1.47132	126.91	1.40561	126.3	0.46293	126.297	0.77466
159	0.390289	0.560756	126.535	1.48449	127.035	1.41515	126.425	0.49131	126.422	0.86561
160	0.343096	0.464269	126.66	1.50445	127.16	1.4296	126.55	0.52988	126.547	0.95934
161	0.452861	0.964938	126.785	1.52184	127.285	1.45819	126.675	0.57692	126.672	1.05433
162	0.445553	1.21973	126.91	1.5462	127.41	1.49126	126.8	0.63195	126.797	1.15181
163	0.661925	1.49537	127.035	1.56692	127.535	1.5125	126.925	0.69721	126.922	1.11957
164	0.4272	1.35104	127.16	1.59486	127.66	1.53964	127.05	0.76819	127.047	1.59608
165	0.477874	1.15334	127.285	1.58982	127.785	1.56467	127.175	0.58492	127.172	1.56141
166	0.436002	1.20678	127.41	1.60168	127.91	1.59414	127.3	1.04123	127.297	1.6768
167	0.500005	1.09937	127.535	1.62197	128.035	1.63175	127.425	1.05519	127.422	1.59636
168	0.50773	1.33781	127.66	1.65363	128.16	1.67189	127.55	1.09127	127.547	1.71416
169	0.371505	1.28483	127.785	1.68961	128.285	1.71593	127.675	1.13188	127.672	1.74164
170	0.474736	0.978806	127.91	1.73923	128.41	1.76273	127.8	1.19441	127.797	1.83218
171	0.457483	0.622368	128.035	1.78751	128.535	1.81319	127.925	1.25413	127.922	1.87865
172	0.557127	1.00169	128.16	1.84822	128.66	1.86985	128.05	1.51427	128.047	1.96547
173	0.25201	0.591478	128.285	1.89932	128.785	1.93175	128.175	1.54709	128.172	1.95736
174	0.429334	0.76029	128.41	1.95573	128.91	1.99821	128.3	1.61964	128.297	1.97443
175	0.54422	0.757543	128.535	2.01011	129.035	2.07093	128.425	1.67388	128.422	1.94857
176	0.623968	0.665729	128.66	2.0672	129.16	2.14762	128.55	1.741	128.547	2.10772
177	0.523724	0.660629	128.785	2.11019	129.285	2.18773	128.675	1.78651	128.672	2.22933
178	0.487897	0.637797	128.91	2.16693	129.41	2.2511	128.8	1.83603	128.797	2.36171
179	0.341788	0.389015	129.035	2.23514	129.535	2.31779	128.925	1.88612	128.922	2.39621
180	0.518014	0.848221	129.16	2.31703	129.66	2.41565	129.05	1.93998	129.047	2.42691
181	0.195857	0.497536	129.285	2.3904	129.785	2.48053	129.175	1.931	129.172	2.42135
182	0.305518	0.57158	129.41	2.4696	129.91	2.55245	129.3	1.94225	129.297	2.421
183	0.653852	0.832502	129.535	2.49515	130.035	2.58326	129.425	1.9507	129.422	2.39104
184	0.453604	0.722096	129.66	2.62171	130.16	2.62082	129.55	1.97358	129.547	2.36591
185	0.337439	0.71739	129.785	2.68264	130.285	2.59211	129.675	1.99222	129.672	2.33589
186	0.528489	0.731914	129.91	2.75084	130.41	2.56865	129.8	2.23517	129.797	2.31183
187	0.463674	0.472906	130.035	2.78979	130.535	2.55011	129.925	2.32677	129.922	2.29247
188	0.286569	0.281117	130.16	2.8342	130.66	2.53709	130.05	2.43351	130.047	2.27775
189	0.419966	0.191379	130.285	2.84479	130.785	2.52908	130.175	2.46914	130.172	2.27205
190	0.470422	0.439349	130.41	2.85914	130.91	2.52642	130.3	2.50822	130.297	2.27069
191	0.32007	0.421959	130.535	2.86133	131.035	2.52955	130.425	2.52367	130.422	2.273
192	0.437101	0.760283	130.66	2.86767	131.16	2.53821	130.55	2.54594	130.547	2.28159
193	0.4577	0.423066	130.785	2.85013	131.285	2.48513	130.675	2.52978	130.672	2.29714
194	0.573158	0.399913	130.91	2.83601	131.41	2.75755	130.8	2.51849	130.797	2.31931
195	0.339587	0.115091	131.035	2.82378	131.535	2.78015	130.925	2.50985	130.922	2.33641
196	0.14246	0.131215	131.16	2.81631	131.66	2.80719	131.05	2.50477	131.047	2.35853
197	0.166902	0.100894	131.285	2.80636	131.785	2.83743	131.175	2.50743	131.172	2.37886
198	0.425626	0.181907	131.41	2.8009	131.91	2.87201	131.3	2.51276	131.297	2.40197
199	0.337795	0.256248	131.535	2.79053	132.035	2.91073	131.425	2.52404	131.422	2.41073
200	0.320853	0.388951	131.66	2.78537	132.16	2.95299	131.55	2.53803	131.547	2.64183
201	0.451833	0.43977	131.785	2.75696	132.285	3.00122	131.675	2.55986	131.672	2.67714
202	0.897439	0.734556	131.91	2.73388	132.41	3.0509	131.8	2.58677	131.797	2.71636
203	0.901412	1.04223	132.035	2.69878	132.535	3.10657	131.925	2.61774	131.922	2.76035
204	0.807956	0.817958	132.16	2.67195	132.66	3.16572	132.05	2.65363	132.047	2.8056
205	0.504542	0.628142	132.285	2.63751	132.785	3.19414	132.175	2.67619	132.172	2.85551
206	1.06406	0.694503	132.41	2.60985	132.91	3.22864	132.3	2.88153	132.297	2.90655
207	1.62133	0.933484	132.535	2.59026	133.035	3.25259	132.425	2.92143	132.422	2.95983
208	2.69455	0.45143	132.66	2.57754	133.16	3.28296	132.55	2.96517	132.547	3.01581
209	3.14802	0.945783	132.785	2.57151		3.31626			132.672	3.02891
210	5.45924	1.28127	132.91	2.57143		3.35583			132.797	3.04455
211	2.72794	0.895957	133.035	2.57901		3.3942			132.922	3.00983
212	1.38486	0.95864	133.16	2.59348		3.43851			133.047	2.98146
213	0.294183	0.271069	133.285	2.61585					133.172	2.96023
214	0.62607	0.467927	133.41	2.64351					133.297	2.94562
215	0.438822	0.439885	133.535	2.65341					133.422	2.93717
216	0.450241	0.528114	133.66	2.67948					133.547	2.93541
217	0.6212	0.633742	133.785	2.75076					133.672	2.94056
218	0.687036	0.714713	133.91	2.82121					133.797	2.95215
219	0.596945	0.717687	134.035	2.8806					133.922	2.97071
220	0.492305	0.692311	134.16	2.94528					134.047	2.9957
221	0.470216	0.705747	134.285	3.01749					134.172	3.02738
222	0.392068	0.651977	134.41	3.09431					134.297	3.0652
223	0.262665	0.574522	134.535	3.17198					134.422	3.07901
224	0.396723	0.719876	134.66	3.2535					134.547	3.10311
225	0.441729	0.763199	134.785	3.28931					134.672	3.18165
226	0.313992	0.81208	134.91	3.33654					134.797	3.27218
227	0.370661	0.939418							134.922	3.33813
228	0.772072	1.47735							135.047	3.40808
229	0.751773	1.50125
230	0.247079	0.901755
231	0.425676	0.966331
232	0.574721	1.18803
233	0.346812	1.59225
234	1.1701	2.58769
235	3.16112	4.79444
236	1.09807	4.60878
237	0.866693	3.17039
238	0.21785	1.25707
239	0.309096	0.89814
240	0.297234	1.06025
241	0.290351	1.60333
242	0.399965	1.83993
243	0.18589	1.72833
244	0.371757	1.77002
245	0.449055	1.54768
246	0.738037	1.92305
247	0.580273	1.70406
248	0.521885	1.71742
249	0.264813	1.42787
250	0.427479	1.49005
251	0.627917	1.84573
252	0.74802	1.79736
253	0.913374	1.66056
254	0.712997	1.07658
255	0.705158	1.12888
256	0.754994	1.14019
257	0.652599	0.933558
258	0.438079	0.826686
259	0.467162	0.866348
260	0.52773	0.889676
261	0.37818	0.771459
262	0.442732	0.798045
263	0.459649	0.698548
264	0.811633	1.05954
265	0.509598	0.698896
266	0.614936	0.729398
267	0.646434	0.67628
268	0.462244	0.433963
269	0.33141	0.355793
270	0.496671	0.715967
271	0.504831	0.545682
272	0.645087	0.670959
273	0.730233	0.744713
274	0.730707	0.693743
275	0.412537	0.709449
276	0.555268	0.99472
277	0.451996	0.910818
278	0.123886	0.902464
279	0.40521	0.996631
280	0.61979	1.19477
281	0.302635	1.00675
282	0.379491	1.12797
283	0.62297	1.43163
284	0.909198	1.4149
285	0.833165	1.10076
286	0.719537	1.22809
287	0.364302	0.837252
288	0.336266	0.896407
289	0.212677	0.839559
290	0.136511	0.755851
291	0.140685	0.721945
292	0.370016	0.971389
293	0.209143	0.883578
294	0.22813	0.715947
295	0.298391	0.799712
296	0.28625	0.788593
297	0.445385	0.934887
298	0.465409	1.08325
299	0.42165	0.85075
300	0.464206	0.826036
301	0.508746	0.843823
302	0.519786	0.875875
303	0.491348	0.786186
304	0.43483	0.698645
305	0.440612	0.952212
306	0.472155	0.947198
307	0.295596	0.712184
308	0.441511	0.732378
309	0.28404	0.631571
310	0.32808	0.571362
311	0.611651	0.802878
312	0.399974	0.569705
313	0.38415	0.53721
314	0.305007	0.923823
315	1.08451	2.01151
316	1.09939	0.366339
317	0.679035	0.544351
318	0.468086	0.758311
319	0.504669	0.691516
320	0.423791	0.650551
321	0.467654	0.618771
322	0.236263	0.661639
323	0.305302	0.675203
324	0.308839	0.766645
325	0.241988	0.646086
326	0.417449	0.610058
327	0.446471	0.813685
328	0.396499	0.86679
329	0.251575	0.511341
330	0.386658	0.868561
331	0.318922	1.34098
332	0.362726	0.562766
333	0.508225	0.55367
334	0.473811	0.577722
335	0.359997	0.436025
336	0.518099	0.495614
337	0.455097	0.49016
338	0.421559	0.540896
339	0.320886	0.324946
340	0.361972	0.379036
341	0.536657	0.481537
342	0.598716	0.440606
343	0.533158	0.490764
344	0.407652	0.422533
345	0.729404	0.650356
346	0.652717	0.403283
347	0.61784	0.482393
348	0.323589	0.577853
349	0.389827	0.632742
350	0.180209	0.500399
351	0.283612	0.590055
352	0.198284	0.227295
353	0.233791	0.218332
354	0.302793	0.283007
355	0.188387	0.197282
356	0.192939	0.290775
357	0.2437	0.51135
358	0.350088	0.520412
359	0.383241	0.742366
360	0.298704	0.755636
361	0.30327	0.665975
362	0.220933	0.748197
363	0.208475	0.69343
364	0.139359	0.632265
365	0.0865799	0.624683
366	0.146666	0.620008
367	0.324835	0.737759
368	0.340615	0.864835
369	0.230014	0.681552
370	0.286156	0.437416
371	0.458965	0.769918
372	0.393395	1.00555
373	0.334296	0.724706
374	0.481376	0.912819
375	0.489243	0.749258
376	0.393989	0.836317
377	0.795281	0.690619
378	0.751235	1.19737
379	0.517067	1.17566
380	0.384233	1.21513
381	0.52596	1.45103
382	0.586176	1.50228
383	1.07967	1.92406
384	0.597061	1.66668
385	0.590619	1.5943
386	0.789272	1.60702
387	0.697651	1.65731
388	0.47322	1.47072
389	0.533727	1.1969
390	0.276202	0.966544
391	0.410835	1.34696
392	0.67649	1.36311
393	0.737103	1.3852
394	0.791652	1.52948
395	0.528891	0.723501
396	0.146756	0.344277
397	0.348491	0.411247
398	0.299146	0.325179
399	0.132854	0.227294
400	0.367592	0.56158
401	0.546952	0.709893
402	0.518225	0.724618
403	0.348816	0.488328
404	0.514619	0.817636
405	0.369257	0.708801
406	0.279116	0.398131
407	0.283426	0.674096
408	0.345285	1.12532
409	0.403909	1.15883
410	0.347553	0.877105
411	0.332543	1.08037
412	0.387681	1.34084
413	0.524707	1.34163
414	0.549742	0.983241
415	0.476564	1.2274
416	0.231716	1.12553
417	0.182583	1.19236
418	0.331833	1.07302
419	0.41932	1.45747
420	0.396294	1.41923
421	0.383176	1.77176
422	0.607969	1.44751
423	0.564408	1.29137
424	0.375445	1.07159
425	0.23407	0.942412
426	0.565198	1.1256
427	0.45642	0.941742
428	0.406509	0.860129
429	0.515733	0.909763
430	0.409603	0.79688
431	0.509364	0.885125
432	0.700889	1.13704
433	0.659298	1.02221
434	0.412689	0.803712
435	0.544929	0.723632
436	0.579702	0.778477
437	0.549389	0.744889
438	0.36572	0.631927
439	0.401688	0.678926
440	0.560852	0.766745
441	0.502389	0.669736
442	0.766411	0.75146
443	0.733315	0.808018
444	0.429073	0.817621
445	0.487453	0.898639
446	0.514981	0.879591
447	0.462119	0.857838
448	0.488229	0.696789
449	0.477177	0.641182
450	0.400911	0.664853
451	0.616728	0.600129
452	0.543203	0.648252
453	0.321991	0.569028
454	0.375404	0.556511
455	0.378899	1.44526
456	0.18799	0.842832
457	0.120705	0.739196
458	0.392961	1.71003
459	0.251562	2.02628
460	1.35296	2.20056
461	3.30718
462	3.06695
463	0.694453
464	3.13663

## Sheet: Fig 4c,e
Panel c												Panel e
	rep1	rep2	rep3	rep4	rep5	rep6	rep7	rep8	rep9	rep10		prot	deprot
0	3.0727	3.0727	3.0727	3.0727	3.0727	3.0727	3.0727	3.0727	3.0727	3.0727		36	2
1	3.421	3.03129	3.21266	3.14226	3.24889	3.08006	3.25608	3.2878	3.32701	3.48274		11.5	36
2	3.4509	3.23847	3.18351	3.27264	3.0991	3.24905	3.08411	2.96768	3.06857	3.10087		5	11
3	3.22517	3.19834	3.35877	3.13272	3.51193	3.10569	3.33172	3.05669	3.14885	3.1597		15	11.5
4	3.19204	3.32973	3.04934	3.12898	3.45125	3.15583	3.57066	3.53351	3.22665	3.32039		15	5.5
5	3.1378	3.38862	3.19396	3.16765	3.15252	3.40095	3.36016	3.55207	3.07385	3.25061		2.5	6.5
6	3.24543	3.27515	3.01382	3.08842	3.1715	3.19178	3.08581	3.41806	3.10471	3.12065		22	5.5
7	3.4908	3.11881	3.01376	2.99833	3.13745	3.11878	3.08738	3.26915	3.18907	3.14535		5	10.5
8	3.16095	3.13666	3.16673	3.08359	3.32806	3.09139	3.34804	3.03037	3.14744	3.44735		5	2.5
9	3.01109	3.25733	3.24283	3.04108	3.18836	3.10976	3.25382	3.03449	3.48977	3.0857		19	3.5
10	3.39027	3.02268	3.17264	3.43304	3.32084	3.3602	3.54593	3.24435	3.05965	3.39925		2.5	2.5
11	3.45619	3.06677	3.10145	3.0732	3.58091	3.12409	3.16952	3.0497	3.1721	3.10526		21.5	3.5
12	3.20124	3.0443	3.34718	3.24472	3.12357	3.04769	3.29425	3.09527	3.24797	3.26375		7.5	64
13	3.33963	3.41714	3.16927	3.17362	3.28324	3.06311	3.20911	3.14804	3.30393	3.25053		21.5	1.5
14	3.43921	2.94948	2.98217	3.49632	3.1429	3.53011	3.32584	3.14751	3.23964	3.13437		19	2
15	3.61906	3.48547	3.25906	3.48128	3.52655	3.47802	3.38254	3.01738	3.24306	3.31268		2	27.5
16	3.21386	3.0359	3.19905	3.16862	3.89593	3.31036	3.08687	3.15327	3.29791	3.09282		23.5	24
17	3.64108	3.13514	3.24748	3.074	3.35358	3.41633	3.46084	3.2128	3.53807	2.93138		7.5	4.5
18	3.40817	3.10298	3.52198	3.19739	3.01365	3.07492	3.35807	3.10059	3.02833	3.15998		4.5	16
19	3.28129	3.15228	3.22917	3.58531	3.10257	6.60398	3.89957	3.07599	3.12993	3.01739		11.5	8
20	3.09662	3.12799	3.58146	3.33183	2.97254	6.56201	3.14414	3.23431	3.42544	3.56263
21	3.14805	3.20344	3.6792	3.25542	2.93926	8.45387	3.63477	3.42746	4.01373	3.21447
22	2.98246	3.14909	3.24562	3.3234	3.45011	6.37814	3.11523	3.06116	3.27427	3.14267
23	3.22318	3.92086	3.02487	3.72758	3.14719	8.36678	3.37201	3.08885	3.14911	3.79629
24	3.85254	3.24033	3.41168	3.42609	3.07754	8.43892	3.28714	3.19413	8.25456	3.28891
25	3.70201	8.01529	3.29173	3.85807	3.25291	8.09765	3.38223	3.28044	8.90377	7.28666
26	4.44195	8.68545	3.11314	9.36813	2.96407	8.50165	4.0319	3.03094	7.99128	8.76667
27	8.58977	11.0593	3.18624	8.74213	3.0611	8.22438	11.4324	3.13163	7.82272	8.81984
28	8.62283	11.475	4.04615	9.03706	3.17285	8.51374	11.6337	3.17421	8.83923	8.36554
29	8.71887	9.22232	8.28559	8.5304	3.07661	7.96098	12.0403	3.26284	8.45263	9.21786
30	12.3134	10.6324	8.30094	8.40795	3.36726	15.8545	12.7799	3.0806	8.06886	8.43968
31	13.023	13.0223	8.77993	8.78495	3.21662	15.5613	13.2513	3.37097	8.26862	8.81272
32	12.9579	14.5997	8.23103	8.25251	3.22653	15.3847	13.1167	3.0729	8.37904	9.70778
33	12.4437	14.5825	8.9183	7.96775	3.07957	15.363	14.1642	3.14936	8.60936	8.42773
34	13.0227	15.3862	8.7226	8.50714	3.15337	15.5655	15.0666	3.23862	8.83109	8.35288
35	12.7138	15.291	8.91922	7.91544	2.97706	11.3829	15.6725	2.9301	7.98925	8.16374
36	13.1587	14.7065	8.5829	9.25406	3.41756	15.11	11.4544	3.16133	8.60622	8.66015
37	13.676	14.5991	8.6744	8.03643	3.11227	12.2704	14.6114	3.16974	8.41587	13.3744
38	16.42	14.4093	8.65909	8.70993	3.07504	14.7613	14.3218	3.10061	8.51565	14.5013
39	16.0966	14.5416	8.28212	14.4861	3.28961	15.137	14.8532	3.21096	8.10421	14.7775
40	15.5158	13.4789	8.67802	12.8325	3.2647	15.4154	14.7949	2.92551	8.36527	14.6955
41	15.7368	14.1071	8.63359	14.6452	3.12557	14.575	14.817	3.10346	9.00734	14.7528
42	14.9238	12.3389	8.67737	13.0231	3.23473	15.6365	14.8639	3.15707	9.1868	12.6257
43	14.8166	13.911	8.44048	12.7539	3.03638	15.4085	15.5499	3.12556	9.11128	15.781
44	16.0596	14.8276	8.54244	15.6166	3.283	13.504	14.9811	3.18138	9.65109	15.6603
45	14.1292	15.4707	8.58744	15.9354	3.12267	13.4876	15.1771	3.02537	10.942	17.3494
46	16.8305	15.2774	8.81001	16.3006	3.274	14.3027	15.336	3.21373	16.4286	15.5674
47	14.5484	15.9208	8.43625	16.026	3.39742	14.5248	15.1954	3.15822	14.4708	16.1249
48	16.8082	14.3145	8.61547	13.1285	3.19378	14.2373	13.6145	3.4279	14.5682	14.8411
49	15.5514	15.962	8.56517	15.6532	3.11462	14.6598	15.054	3.48868	14.1488	14.4629
50	14.9582	14.4588	8.38801	13.9696	3.0963	13.3984	15.6257	3.41362	13.1965	14.6875
51	15.4537	15.035	8.38097	15.6914	3.26959	15.1183	15.6803	2.9774	14.9255	14.8388
52	14.3094	15.1628	8.49011	13.6051	5.53481	14.9384	13.5574	3.08665	15.4573	15.2001
53	13.0673	17.7912	8.31155	14.695	4.45289	15.0723	15.4754	3.23362	14.4194	15.9464
54	16.1049	11.7433	8.40836	15.0822	4.79897	15.1368	15.1066	3.20159	15.182	15.0096
55	15.3336	16.632	8.42808	14.6407	4.78448	15.6214	14.33	3.35058	13.5699	14.7678
56	15.6309	16.8536	8.58841	14.6914	4.70396	15.6852	13.8935	3.26702	13.7101	15.4353
57	14.9744	16.8595	9.24077	14.2368	4.50484	13.4432	14.9589	3.17218	14.8038	14.7198
58	16.0259	14.9975	8.12503	15.0196	3.90249	14.9966	15.2508	3.20281	15.0948	12.2619
59	14.1778	9.24919	8.26033	14.0117	5.12677	15.1914	14.6756	3.14875	15.1097	14.5158
60	13.4674	16.1793	8.87385	15.0814	4.84272	14.1294	14.9203	3.21337	15.4818	17.4858
61	15.05	15.3875	8.36753	14.9323	4.47185	15.4089	15.2198	3.01077	16.0437	15.8757
62	16.0701	16.1448	8.50813	15.5512	4.42072	15.8777	14.3756	3.43464	15.789	15.6907
63	14.9983	16.0772	8.42618	15.465	4.96655	14.7766	15.51	3.21561	15.1258	12.935
64	15.0637	16.9157	7.66249	14.2563	4.102	15.3005	15.8022	3.07483	15.1141	15.9995
65	15.7145	14.4596	8.85792	15.1312	4.93575	15.9019	15.2322	3.12384	15.773	14.4141
66	14.3851	16.6377	8.36279	15.6621	4.83065	15.3645	14.9623	3.0137	13.0574	15.41
67	15.9812	14.1398	8.22232	15.2243	4.50775	14.9097	15.3515	3.18359	16.5298	16.635
68	13.7946	16.1766	8.53791	15.9253	3.62167	14.8543	14.816	3.0601	13.662	15.3051
69	12.3969	15.9088	8.03669	16.1264	4.6392	13.7009	15.5497	3.02893	15.3068	15.9172
70	16.1846	14.6879	8.8481	15.1978	5.40178	14.3762	16.5329	3.1106	15.1532	14.4283
71	13.6479	16.2967	8.02444	10.7666	3.16478	14.0727	17.2065	3.30839	18.1204	13.8892
72	12.4121	17.2437	8.72169	16.0812	3.47222	17.3608	16.1147	3.39856	16.0634	10.9989
73	15.6746	12.8826	8.24062	14.9104	4.39157	14.7957	15.3655	3.28478	15.0164	15.6313
74	14.0872	8.42307	8.38132	14.6364	5.03912	13.785	17.6094	3.24466	8.64395	13.6791
75	15.1158	14.2417	8.45611	16.3155	4.68112	14.4074	17.8319	3.24302	8.96829	14.827
76	15.1433	12.4436	9.21139	16.808	5.04754	14.1145	15.8841	3.11104	8.33777	13.3481
77	16.2851	19.6183	8.12294	14.9887	4.88368	15.0534	16.1579	3.09784	10.6146	14.9406
78	14.7424	16.0636	7.92066	15.8539	4.57774	14.7428	16.7144	3.43399	8.36566	14.6301
79	18.3707	16.7838	8.53772	16.3974	4.7308	14.5092	18.2385	3.02832	8.40315	13.7346
80	13.4757	14.2908	9.31571	15.9599	4.9078	13.1758	14.9696	3.46326	9.24619	14.2927
81	16.5334	14.4414	14.461	15.908	4.21793	11.7425	14.47	3.08655	8.19098	14.4477
82	17.5984	12.6325	13.6985	14.9625	5.25617	12.8137	15.4083	3.48308	7.7144	15.1441
83	16.7525	13.6865	14.9092	15.18	4.87561	12.1473	13.543	3.36601	7.90552	14.5742
84	14.8043	13.9542	14.832	15.0939	5.16821	12.1876	16.6496	5.41613	8.56292	15.2958
85	15.844	13.5907	15.1635	15.8635	4.74295	12.0867	14.8982	4.34333	8.26173	14.696
86	16.9605	13.4321	15.2923	15.4262	4.52007	12.6791	12.9828	5.90486	8.41516	13.9092
87	15.7107	12.6365	15.381	15.2327	4.94883	10.6814	13.5059	4.90131	7.79193	14.5185
88	15.7322	14.8481	15.3328	15.7153	5.46242	13.1636	14.7555	4.43998	7.90635	12.9832
89	15.6636	14.3823	15.2318	16.0911	4.93213	15.1238	13.544	5.42308	7.63607	14.2845
90	18.509	13.3604	15.2558	14.6338	5.24617	10.9647	14.2573	5.09716	8.17405	14.6186
91	15.7828	14.5186	15.7667	15.4808	5.06182	14.937	13.2296	5.72386	8.67809	15.5485
92	16.0627	13.8073	13.2859	16.4533	5.15883	12.5262	13.9508	5.53787	8.24915	15.0876
93	17.0349	14.0758	15.3739	16.0026	5.0146	14.0257	14.9723	5.89625	8.39827	16.007
94	16.9064	15.2633	15.4799	16.2561	4.77895	14.4149	14.9059	5.48131	8.41468	16.3911
95	14.3219	14.2189	15.7727	15.2226	4.95086	14.4056	15.5608	6.15292	9.22817	14.9477
96	16.7402	13.3217	15.8723	14.641	5.33798	12.5187	14.5431	5.04698	7.42074	15.2628
97	17.2654	14.3046	15.5641	14.1516	5.40956	11.0746	12.459	5.16243	8.04188	15.0269
98	15.6803	13.733	15.5058	14.5573	5.20396	12.3665	14.0806	5.03794	7.98789	15.3361
99	16.7576	14.3575	15.9086	14.1955	4.79356	12.6814	16.193	5.09998	8.06925	14.658
100	16.5322	14.018	14.9561	14.6809	4.66796	11.8822	16.0974	5.09282	8.39756	16.4351
101	14.9186	13.7003	16.7241	14.7259	5.54121	12.5158	15.4719	3.35941	8.27639	13.1259
102	15.0766	8.98073	14.5661	14.9589	5.24911	12.9941	14.8537	3.53605	8.05502	14.6201
103	17.0986	15.5039	16.0231	14.6678	5.04983	12.9935	14.2383	5.02396	7.29891	14.2342
104	16.7235	12.8871	15.0166	15.0643	4.87522	13.729	15.8032	5.17142	8.15126	15.9567
105	14.2902	14.2089	15.1094	13.581	4.97652	12.0692	12.8224	3.34546	7.44395	14.8001
106	17.2886	13.5276	15.1268	16.6406	4.75387	17.0006	15.3607	6.37436	8.19179	13.9112
107	21.2606	15.2357	15.0694	15.049	5.57621	16.2918	14.2259	3.51136	7.39813	14.4104
108	17.7392	13.5118	15.0045	13.8516	4.67867	15.6337	14.4163	5.73109	7.9235	8.15292
109	15.5603	16.2097	14.7696	14.511	4.68243	20.7445	12.1956	5.35744	8.24006	9.15607
110	11.7139	14.9128	14.2115	14.4667	5.50747	15.0294	15.2751	4.90111	8.39802	9.12164
111	11.6553	13.3799	14.0115	16.1293	5.19055	15.0685	13.7508	4.6879	15.7109	8.07242
112	13.2601	7.43854	14.8918	15.9812	4.95364	18.5523	14.7402	4.46746	15.9004	6.70933
113	15.5497	15.0765	14.7721	15.59	4.73439	17.3854	15.0239	5.57194	15.3678	7.11814
114	13.0945	15.187	15.2606	14.0815	4.85971	14.4278	13.3613	4.91909	16.032	7.73807
115	17.4045	18.1212	14.9992	14.5347	5.28302	14.9701	15.8601	4.37345	17.2088	8.18048
116	14.663	14.9364	14.4667	14.9231	5.27075	14.9294	14.4177	3.44759	16.1114	8.46398
117	14.8572	15.8289	14.4818	14.7519	5.33677	16.8219	14.6665	4.31739	14.5863	7.27202
118	13.9236	15.2552	14.9956	15.1744	5.19912	16.1685	14.2607	5.47295	15.4408	7.65606
119	13.4368	15.4538	15.3897	14.5444	5.58252	18.7376	14.3543	5.30588	14.7733	7.10677
120	15.7383	10.7816	15.5219	14.3633	5.39065	17.7105	17.7857	5.62407	15.6369	7.48023
121	14.827	16.1371	14.9301	14.5101	4.98348	18.0664	15.2332	5.72137	15.8104	8.1117
122	14.681	14.6035	14.7593	15.2158	5.04918	15.7351	17.3821	5.51194	15.1083	9.433
123	13.9368	13.4978	15.1713	15.628	5.04599	13.7285	16.0564	5.65553	14.9542	14.4395
124	15.6216	16.3163	13.8196	13.9146	5.42671	15.0251	14.6394	5.44343	14.5302	13.6065
125	14.8655	16.3619	14.4001	15.7211	4.6488	14.8846	14.3834	5.59302	16.9705	7.86909
126	12.8113	13.2393	13.8819	15.1528	5.19253	16.9571	14.6575	3.25703	16.1702	15.4196
127	16.4863	16.9647	14.5789	14.7799	4.33276	12.4559	14.2972	5.39027	13.8847	11.5043
128	15.269	16.6465	14.0581	15.3922	4.93669	10.6416	14.0615	5.41272	14.8964	11.6238
129	14.9662	13.7605	14.9251	14.5799	5.09272	13.3618	11.2363	3.65739	13.7306	13.1865
130	16.2271	15.3573	14.3981	14.4522	4.84914	16.6463	15.1155	5.18498	14.7829	13.2847
131	11.8943	12.3808	15.2777	14.3945	5.23796	16.1927	13.9305	3.24811	14.9491	17.0919
132	14.5674	10.7193	14.4237	14.4954	4.55613	17.5465	15.7677	4.98238	16.1746	15.7792
133	16.0594	15.2859	13.6061	15.2168	4.48175	14.7517	14.8489	3.28967	15.6775	15.656
134	14.6317	14.14	15.356	14.8644	4.38975	14.1214	14.1269	3.17293	15.9157	16.0848
135	15.3028	14.2534	14.1988	15.338	4.57452	16.8408	13.9364	4.63643	14.9826	14.2741
136	16.7204	14.1508	14.3499	14.4921	4.78335	16.6708	15.0348	5.88778	15.1553	15.3598
137	17.2945	13.8773	14.0017	14.5244	5.0725	15.1344	15.5447	2.97192	13.4431	15.6263
138	16.0127	14.1918	14.1253	14.7752	4.91293	15.2402	11.304	5.57122	14.6271	14.1575
139	15.2217	12.9049	14.2589	14.6409	4.82028	15.3645	13.7752	5.68023	14.9627	15.9703
140	11.5588	13.7737	14.7162	15.1405	4.69579	17.3501	15.1759	3.67047	14.7812	16.4751
141	17.6909	13.3943	13.9311	15.0339	5.06436	16.3513	14.0507	4.93319	15.7032	14.0791
142	14.9596	14.4388	13.093	14.6231	5.12685	14.1926	13.6903	3.53115	14.4368	14.2578
143	14.6629	12.8892	15.0903	14.9632	5.09067	14.5286	15.0243	3.44643	15.5181	16.6928
144	14.7654	11.4728	14.1154	13.9588	4.53871	14.095	14.7127	3.18643	15.1645	15.0069
145	13.0401	13.0192	14.4675	12.7282	4.90893	12.2875	15.0641	3.35752	15.0516	16.1052
146	12.8616	15.0113	13.1365	15.1427	4.16688	14.9875	14.2704	4.91222	15.6128	13.7055
147	13.9053	12.4512	15.6361	14.6544	4.75535	15.112	15.6619	5.44302	14.7414	15.125
148	14.4878	15.7851	15.4974	14.9219	5.39876	14.9001	15.1558	5.92263	13.6622	8.10445
149	14.6935	14.358	15.1629	14.7482	3.24344	17.3201	17.2046	5.07317	15.2757	8.68589
150	14.1014	14.6149	14.8745	15.9332	4.59382	15.7272	16.788	5.58876	14.5432	7.83237
151	15.4922	15.4703	15.2656	15.8035	5.00714	15.6826	16.4604	5.81037	15.1526	7.95759
152	13.5492	15.6425	15.483	15.4517	5.3445	14.9721	15.1219	5.10092	14.6043	7.91454
153	12.6121	16.399	15.3496	15.389	4.91593	15.0458	13.2576	3.68723	14.6351	8.58629
154	13.639	9.77068	15.5147	13.9169	4.67269	13.8782	14.6719	5.34062	15.0013	8.08027
155	15.3666	16.1054	14.5704	12.8129	5.11224	14.6046	14.9751	4.79213	15.0469	7.39828
156	13.6982	16.3691	15.1842	12.0188	5.08726	15.2358	14.1187	5.12213	14.9849	7.71037
157	13.7982	15.9731	14.1689	14.2529	5.16997	14.4802	15.2877	4.91987	15.2503	11.3804
158	14.9704	16.7995	12.6133	11.234	4.33042	13.1829	14.7078	4.74001	14.82	14.8809
159	14.941	15.8116	15.1471	12.1913	4.94569	14.7163	15.7746	4.95327	11.3978	14.8572
160	15.1529	17.9915	14.2429	14.1229	4.92621	17.2024	15.6	5.44998	15.6678	16.6257
161	15.0001	19.9232	14.893	13.4407	4.96033	15.3351	11.9469	5.13185	14.9874	14.6611
162	15.5009	21.9049	13.8441	13.9196	4.94199	14.0586	11.5759	3.36267	15.3328	14.6715
163	13.6348	22.8977	15.6651	15.1647	5.14094	13.8772	16.2384	4.88838	15.7483	15.0786
164	14.6906	17.2164	15.4876	14.7746	5.06723	14.8627	15.032	5.07691	16.354	15.0861
165	13.2692	14.6734	15.5394	15.3079	4.9231	15.4172	14.1311	4.98455	14.752	10.5557
166	13.5263	16.8211	15.0297	14.7285	4.9906	11.2753	15.6235	3.13483	15.4764	13.608
167	14.319	15.0939	14.5588	15.7699	4.60986	13.7011	12.8343	5.44014	15.3876	15.4074
168	15.0492	18.5985	15.1645	14.567	5.26296	14.2308	14.6033	3.37589	14.9162	17.2497
169	14.2555	13.4374	15.2081	14.669	5.08019	12.9987	14.9485	5.19714	15.4266	15.5837
170	14.474	18.124	15.4598	15.6127	5.0772	13.0617	16.62	5.16653	13.5882	15.5383
171	13.294	15.9258	15.4347	12.0446	4.27818	13.7965	15.164	5.53863	14.6949	16.7105
172	15.4055	13.3164	14.415	15.1049	4.94994	12.825	14.1894	4.94229	14.8268	16.1941
173	13.3961	13.5028	15.3173	15.1159	5.05089	15.0632	14.2954	5.27698	15.2493	15.3271
174	16.014	11.0383	15.2367	15.0668	4.90911	13.6448	14.0488	4.72009	11.6937	15.1442
175	14.6196	11.1626	15.3904	15.1222	5.59812	12.846	13.8571	5.2561	15.4752	14.7921
176	14.1817	16.7858	14.0941	14.9449	5.24075	14.5152	16.1184	5.3108	15.0968	14.5678
177	13.3112	13.6185	14.3503	15.5985	5.00561	14.2978	13.7301	5.5163	15.2836	13.4755
178	12.3714	17.1523	13.7007	15.2108	5.38961	13.7177	14.5719	5.3231	15.2504	15.6224
179	15.5086	18.3124	16.1363	14.8026	4.95749	12.6451	14.9344	5.4769	14.1895	14.2227
180	14.2432	16.4075	14.6403	15.1668	5.00805	13.7391	13.9746	5.27028	15.3241	7.82442
181	15.3809	11.3664	11.8717	14.8859	4.77798	14.1604	12.362	5.19565	14.7989	7.30962
182	13.4698	17.0942	14.5737	14.7104	4.83128	12.8962	14.909	5.05808	15.5154	16.654
183	14.8954	16.941	15.3058	14.752	4.85965	12.6165	14.475	3.25937	15.5868	16.7471
184	12.0048	15.2987	14.1969	13.7418	5.36041	14.264	14.4566	3.38642	14.6932	16.2883
185	15.8717	13.5162	14.8106	14.9344	5.24511	15.4834	14.9639	3.47714	14.4515	14.6591
186	15.6928	13.8821	15.0071	15.1684	5.55771	16.1864	14.8799	4.98723	15.0427	15.8931
187	16.6119	15.5638	14.775	14.767	5.24984	14.8167	14.3402	5.30155	15.1447	14.6801
188	18.0431	15.3117	14.0586	15.5501	4.70801	14.2837	14.8383	5.27214	14.3712	15.6785
189	17.3619	14.7436	14.2792	15.5693	4.79235	15.045	14.8333	4.65627	14.5643	16.1814
190	17.0588	14.4426	12.8466	15.1807	5.21706	15.1207	14.1442	3.36997	15.8061	15.7535
191	15.5315	14.7948	14.8672	15.5289	5.25692	16.1227	14.4207	3.35635	13.3034	14.5658
192	12.1863	15.9803	15.2824	14.4844	5.02728	15.2413	15.4331	5.90595	15.6494	13.7751
193	15.3021	12.1767	12.5071	13.2033	5.03442	15.6076	14.8717	3.26169	14.9331	15.8107
194	12.6607	10.7846	14.4845	14.985	4.78228	15.2691	15.2599	3.22133	15.0165	14.704
195	14.821	11.1971	14.9395	14.4496	4.62925	15.0939	14.0867	3.30646	14.9512	14.74
196	14.8976	10.3791	14.3162	14.561	4.69034	16.1378	16.2752	5.28323	14.6467	14.4745
197	14.0235	17.7709	14.0832	14.5563	4.85209	15.3405	14.0756	3.53884	15.3672	14.8551
198	13.2061	13.4639	14.8383	14.8115	5.26833	15.5871	14.705	3.02656	14.0799	12.8777
199	15.9734	12.0934	13.6679	14.5609	4.78056	14.6185	15.4657	4.84124	15.0669	14.6703
200	14.817	15.0054	13.8803	12.8019	4.65731	15.1607	16.1207	3.09405	15.0864	15.0838
201	16.5759	16.0225	13.9269	16.5107	5.5207	13.4067	14.4635	3.26334	15.311	12.6959
202	16.4639	16.1783	14.8108	15.476	5.24305	14.7353	14.6255	5.71661	14.9371	11.1037
203	14.8064	13.3589	15.3133	14.6923	5.20897	7.28636	16.1219	4.60498	15.3734	14.9299
204	16.2316	16.5458	13.8847	15.4102	5.02071	14.1582	13.9929	5.67392	14.8864	15.5889
205	15.4528	16.4982	14.5119	14.8855	4.71559	14.102	14.9972	5.91232	14.7957	14.2504
206	14.1134	13.348	14.2245	14.8774	4.73738	12.8149	13.7153	5.65807	14.9407	13.0749
207	13.9792	17.3815	16.8053	14.7856	4.40711	14.7245	14.6366	5.87653	15.1152	14.206
208	13.7895	11.2519	13.9127	15.1614	5.29349	14.2176	15.0446	5.44592	16.3015	14.6268
209	14.9864	17.8447	13.7618	15.4485	4.89126	13.1272	14.5835	6.0624	16.13	13.9445
210	15.2356	13.7723	14.9365	15.1307	5.2315	13.5229	15.1561	6.0176	14.8778	14.5198
211	12.8356	14.5778	14.2027	13.9126	5.14961	16.0274	16.9935	5.71783	14.404	15.1181
212	15.2722	14.4374	15.2354	14.4593	5.2369	16.1656	14.7106	5.0288	14.3504	15.0361
213	15.0367	16.6014	14.6587	14.9644	5.3376	14.987	15.3392	4.95887	14.548	8.19873
214	15.3084	14.5537	14.7727	14.8669	5.35315	14.014	17.0392	5.6617	13.7133	8.24385
215	15.7835	13.7031	18.7929	15.1385	4.75467	15.0652	12.9691	5.53521	15.0553	14.2991
216	13.939	16.2833	15.4739	15.1477	5.09294	18.166	15.9444	5.8158	13.7659	14.701
217	15.3666	12.4529	13.1782	16.4002	5.17834	17.6428	15.7932	5.02303	14.6441	11.0349
218	14.9144	11.9021	15.3569	15.3397	4.70986	16.0494	15.6894	5.0034	14.7354	14.9734
219	14.9432	13.11	14.8277	15.5834	5.291	17.2274	16.5441	5.18085	15.2843	14.9457
220	15.9799	12.5791	13.9398	14.7264	5.47308	14.9181	15.3854	4.94723	14.3095	14.1106
221	14.8614	14.2967	15.1036	15.5669	4.4309	15.2974	14.6809	5.06333	14.8795	14.3506
222	14.9105	16.0181	14.9283	14.5305	4.24676	15.4853	15.1425	7.16524	13.9499	14.1562
223	14.9324	14.5247	13.6543	14.649	5.63269	14.4118	14.483	6.86651	14.7562	13.9248
224	14.2702	10.3769	16.2441	14.9338	5.32449	14.0501	15.6835	6.6032	15.3164	13.9278
225	15.2301	12.5292	15.019	14.9689	5.06201	15.0499	15.1906	5.96089	14.3006	14.2508
226	14.0649	14.4326	15.7252	14.763	5.34215	13.6407	14.6224	7.08425	14.9096	15.4064
227	13.5809	14.1462	14.3474	14.8484	5.14914	14.5009	11.0992	5.83861	14.9418	14.7945
228	13.708	14.8393	15.8335	11.8755	4.84415	15.3851	15.4213	6.06437	15.8877	14.9543
229	14.4427	14.6571	15.8052	13.7235	5.13333	15.8258	15.3983	6.02167	13.7814	13.4613
230	15.5778	10.4455	15.509	15.0956	4.62806	14.7281	14.3735	5.97426	15.3426	14.5694
231	15.1602	11.8362	15.4723	16.6488	5.08249	15.4526	14.1403	5.87927	16.0659	13.8681
232	14.9381	22.6252	15.5674	15.6261	5.23088	15.3322	14.377	5.58656	14.5952	14.8948
233	14.1036	18.4864	14.9489	16.488	5.50118	15.6734	13.4509	5.82822	14.0658	14.5375
234	14.3395	15.5491	14.778	14.5381	5.26389	14.2589	14.1997	6.00167	16.0895	15.4192
235	13.4199	16.022	14.8423	14.2462	5.44315	15.7814	15.9836	5.16772	11.0126	14.6046
236	15.8359	16.8563	15.7734	15.0062	5.55629	14.7195	14.6041	5.6807	14.8065	13.9007
237	13.058	12.8974	15.142	15.2233	4.7312	12.8657	13.5587	5.65363	15.5775	13.1861
238	16.0267	13.092	14.9178	14.8028	4.98614	15.5061	13.3887	5.66407	16.1852	14.6922
239	7.92996	14.5757	15.3388	14.9295	5.74129	14.7708	14.1322	5.69093	15.1531	15.5441
240	15.8149	13.3962	13.803	15.4657	5.03273	15.5772	13.0435	5.53801	14.816	14.6096
241	15.2082	13.7028	14.9029	15.6489	5.05799	16.0571	16.5138	5.5308	16.9562	15.5729
242	15.6202	14.6702	14.8302	14.4914	5.20581	15.2606	17.2132	5.63649	11.1682	15.0528
243	16.204	13.5947	14.835	15.0171	5.19431	15.4257	13.9321	5.6075	14.3917	13.6072
244	15.4685	13.3915	15.0407	14.0997	4.89553	14.9072	15.8434	5.72754	15.9015	14.4727
245	16.1125	13.029	14.5041	16.3737	5.47508	15.8595	13.5636	5.0725	15.1596	16.1379
246	16.7638	14.9466	14.2732	16.093	5.58796	14.472	15.3127	5.67343	14.1728	13.1451
247	14.3977	11.4674	14.5407	8.22587	4.82176	16.0957	14.5236	5.36702	14.611	8.19285
248	14.7945	12.7962	15.1292	9.28609	4.49486	15.8104	14.6267	5.89962	15.5985	8.46993
249	14.7429	13.4468	10.4901	8.27823	5.20114	14.9361	14.9611	5.48041	14.1693	15.0411
250	14.0161	12.8489	14.8141	8.38503	4.64826	15.6143	7.73409	5.76005	14.1356	15.7733
251	14.0883	15.5917	13.7026	7.90546	5.15858	15.8101	7.62656	4.98279	15.8334	13.9586
252	16.4196	13.5293	16.384	8.4766	5.24512	14.4352	9.11701	6.04115	16.184	14.9145
253	15.9886	15.8041	15.1417	14.2043	5.17766	14.8759	7.47421	5.74262	15.7134	15.6515
254	15.1554	15.3061	15.5842	13.8835	5.18525	14.597	8.12944	5.20574	16.1489	15.6604
255	15.6729	12.3612	16.2164	14.9659	4.77437	15.1323	9.04075	5.70035	15.094	14.8246
256	14.9556	13.6563	15.9457	14.0483	5.22799	15.4675	8.21754	5.83476	14.9254	16.6955
257	15.388	14.0855	15.4137	13.3579	5.27096	14.7684	7.81265	5.59034	12.7569	13.6496
258	15.4631	13.8184	16.0455	14.2247	5.59502	15.4137	8.20925	5.668	15.8993	15.2717
259	16.1828	12.9206	14.4151	14.3995	5.16563	14.9883	8.57951	3.87211	16.308	15.5659
260	16.0185	16.765	15.3038	13.4744	5.0635	14.5238	8.08643	5.33084	14.707	15.0058
261	14.1434	16.4658	15.0393	14.1362	5.30901	14.9093	8.18506	5.89433	14.893	15.1317
262	15.8975	14.287	14.6703	13.9887	5.32196	14.5815	7.93662	5.43108	15.4951	16.2165
263	14.8965	11.9799	15.8998	14.1044	4.71507	15.1603	7.95508	5.72454	15.0185	14.7707
264	14.6428	14.7101	14.7695	14.5442	5.31838	14.9207	7.41296	5.43125	13.9019	14.1072
265	15.2631	13.9675	15.4209	14.2424	4.56192	14.0472	8.1325	7.31175	14.2948	15.533
266	9.9831	14.4923	14.3594	14.2807	4.99881	15.1378	8.49912	3.55354	14.7121	15.4025
267	11.1557	14.2332	13.9718	14.0533	5.42372	15.7018	8.21642	6.27768	14.2668	14.9154
268	13.8463	13.0143	13.8549	15.8346	5.3924	14.4279	7.42429	6.27069	14.3189	14.2513
269	15.0475	13.6033	9.39521	15.154	5.19813	14.4214	7.76208	7.01728	16.6763	16.2801
270	13.7958	15.58	15.1676	15.2928	5.64563	15.4205	8.83203	7.20619	13.949	16.0576
271	15.8043	13.2408	14.6042	15.2293	4.61386	10.118	7.82039	7.08864	13.951	14.6692
272	14.0697	12.3733	15.0591	14.7459	4.89126	14.2508	7.70315	6.38325	14.2407	15.0224
273	15.6864	13.521	14.8892	13.8121	5.24386	15.3749	7.83728	7.07315	15.116	14.3175
274	15.2472	11.7729	15.4091	12.4681	4.96647	16.0301	7.25055	3.29369	14.644	15.2582
275	14.9845	14.6613	15.7915	14.428	5.24541	15.2791	7.88364	6.34427	15.5708	12.2096
276	15.3564	13.9328	15.3104	14.3251	4.83429	15.9795	8.06207	5.21813	16.4074	15.2506
277	13.7358	13.8027	15.4865	15.2463	4.94317	12.7442	8.06868	5.39631	15.9129	14.7499
278	14.6173	13.9595	15.3385	15.6398	5.1109	15.6843	8.28649	4.36076	16.1553	14.3228
279	15.7574	12.679	15.3799	15.4895	4.92868	16.1124	7.73338	5.27708	14.6091	14.7906
280	15.5813	15.3039	16.9517	16.2238	5.01667	15.818	7.83518	5.59502	14.4656	13.9994
281	15.6201	15.6317	15.1007	14.5177	5.00579	16.191	7.91495	5.23773	15.1582	13.9633
282	15.3698	14.4949	15.4525	14.186	5.21165	15.6177	7.7339	5.45943	16.0576	14.706
283	15.3354	15.2569	15.9815	16.0008	5.48419	15.3053	8.17415	5.50427	13.3528	15.3675
284	16.2366	15.1334	15.1083	14.1407	5.48227	15.6142	8.21736	5.53185	15.7137	14.8369
285	15.5377	13.8607	14.9461	14.9906	5.51898	15.2797	8.20016	5.10876	15.0702	14.3687
286	15.5855	15.6314	13.6716	14.6964	4.7519	15.6956	9.02663	5.4929	14.4351	15.4422
287	15.8844	14.6846	13.4779	15.1076	4.95679	7.87961	8.39875	5.08104	15.3442	16.1147
288	13.7038	16.2223	15.0087	14.8376	5.28696	15.6439	7.51104	5.86256	13.3108	16.6878
289	14.5226	16.5123	14.6985	15.1241	5.44179	12.9541	15.1225	5.03449	16.2985	15.491
290	15.9244	15.0352	15.3025	14.4851	5.37325	16.1264	15.1823	5.57312	14.2276	16.4257
291	15.454	15.5775	13.4637	14.0456	4.79737	16.3434	13.9864	5.75711	14.8492	16.794
292	15.3271	16.2973	13.0985	15.2674	4.93966	16.7901	15.5095	5.67365	14.215	14.5093
293	15.5148	16.5745	13.9724	14.8661	4.51179	15.1973	15.4039	4.99307	14.1147	14.0367
294	16.7869	16.0133	16.3577	14.9636	5.78161	15.1174	15.516	5.24098	14.5799	12.7885
295	15.7768	17.6968	15.9847	15.6314	4.84673	14.7891	15.5309	5.15056	14.7089	15.4517
296	15.5909	16.6421	15.3252	14.5208	5.4079	14.661	14.9127	5.67818	15.3416	16.22
297	14.644	15.7923	15.4458	13.9897	5.38205	15.2514	15.7622	5.97367	14.3552	15.0557
298	15.583	15.827	15.9876	16.0878	4.63351	14.5825	16.4185	5.52428	14.8187	14.9578
299	15.4813	15.6499	15.4051	15.1127	5.10443	14.351	15.1011	5.82342	14.8275	14.5023
300	14.5579	16.2362	16.3028	16.1696	5.22663	14.5227	15.2353	5.71467	15.7053	13.3718
301	14.5624	15.1394	16.7479	15.7911	5.14535	12.2378	14.0879	5.80124	14.7725	15.9357
302	15.6348	16.6037	15.0082	14.7475	5.28578	12.2147	15.2991	5.83755	14.656	15.8583
303	15.3848	17.3476	15.3786	15.1191	5.18983	16.3198	14.9274	5.70493	14.6146	14.9881
304	14.9379	16.4759	15.2741	16.5251	5.15143	11.1157	14.1489	5.73154	14.1919	16.2456
305	14.6922	17.6145	14.7227	15.1414	5.17209	14.8589	14.1698	5.64434	12.8015	14.8533
306	14.1385	17.0978	15.5203	13.2826	4.84403	15.9843	14.1166	5.64702	14.076	15.7564
307	15.5148	17.5187	11.7206	15.9547	4.41436	15.5057	14.294	5.57514	14.7533	15.1838
308	15.0992	16.4281	16.9118	14.8551	4.50029	14.795	14.0536	5.62162	14.8265	15.4331
309	15.9273	17.1711	14.4495	15.3781	5.05067	11.6705	13.9522	5.85144	14.6001	15.0147
310	12.7144	15.9278	14.7964	15.6073	5.45556	16.2102	14.3053	5.69471	15.0508	12.1668
311	15.4127	16.7272	15.941	15.051	5.15531	14.8596	13.372	5.28697	14.6199	12.8104
312	12.9523	15.1357	13.2216	15.4508	5.16432	15.3192	14.9449	5.06218	15.2626	16.473
313	15.835	15.414	10.9813	15.4596	5.30123	15.2778	14.8979	5.90228	15.1593	15.4779
314	14.5876	17.3053	14.9998	14.5981	5.14743	14.4368	13.2485	5.28686	14.1522	13.4612
315	15.5236	16.7609	15.5882	14.0703	5.14888	14.7017	14.4036	5.49653	14.5042	14.6427
316	14.6067	15.7707	14.8318	12.7233	4.96015	15.9094	7.73199	6.02215	14.5235	14.3796
317	15.6385	13.9514	13.7285	15.1761	5.36561	15.464	8.35822	5.55455	14.843	14.8272
318	12.996	15.1662	14.5905	15.4775	4.98301	15.4202	11.4072	5.14825	14.8733	14.791
319	15.1628	12.0195	16.0781	15.8434	4.72923	15.6675	12.7188	5.60832	14.6725	16.0144
320	15.2893	12.8067	14.9486	15.5205	5.25676	16.2516	10.7701	5.65331	13.6964	15.314
321	15.1756	12.8183	14.2997	15.2275	4.96649	15.0598	16.1291	5.74753	14.6464	14.9295
322	14.962	15.2472	14.567	15.6936	4.77816	16.4806	17.8903	6.13956	14.4876	14.1778
323	15.3014	14.8823	14.774	12.9843	5.07202	15.0988	16.7504	5.64109	15.0867	16.462
324	15.1566	17.2896	15.0625	14.4612	5.07398	15.8902	16.309	6.5807	15.0464	16.8083
325	15.498	15.0501	15.0877	11.1854	4.69372	15.3071	12.6409	5.77303	14.9658	12.1428
326	14.9226	15.5432	14.5857	12.6304	4.82807	16.2238	14.9646	6.26927	15.2462	17.4319
327	15.8509	13.8777	14.3461	14.6794	5.09324	15.2959	14.8246	5.24999	14.5453	16.1156
328	14.9387	12.5398	14.2991	15.1935	5.084	14.4024	12.4395	5.83245	14.4168	15.3784
329	14.611	13.026	14.1462	15.0228	5.05483	12.1153	17.6434	5.7511	14.8425	15.971
330	14.953	12.6383	13.7339	11.7557	5.40285	15.5885	17.5943	5.65972	14.6443	17.0982
331	13.6003	12.4944	13.104	12.5038	4.89111	8.63271	10.8341	5.66742	14.8819	16.8284
332	15.5318	14.2841	14.4282	12.2415	4.8431	14.4707	14.4885	5.59659	14.2283	16.2972
333	16.6946	15.7512	14.5493	14.634	5.41352	12.5813	16.3993	5.25756	15.8573	16.132
334	15.1775	13.5292	10.9185	13.5566	5.32497	15.4282	15.7848	5.53387	15.2929	16.0228
335	15.271	12.6734	13.6591	15.8892	5.05888	14.412	13.9065	5.49329	14.4529	16.1553
336	14.9172	10.6988	15.1453	14.9131	5.04181	14.1343	14.9134	5.04673	15.5099	15.9831
337	15.5202	13.1994	15.9511	16.1005	4.5944	13.8578	14.8989	5.6008	14.1328	16.595
338	14.6105	13.7808	15.8448	16.2697	5.09808	14.6845	13.8875	5.19213	14.6569	16.7156
339	14.7648	13.5322	14.7389	15.2026	5.53108	14.6928	10.8163	5.34247	14.8877	15.8515
340	16.015	12.401	15.6715	14.7567	4.89964	16.2348	16.2421	5.50695	14.3206	15.911
341	15.226	14.6918	16.1539	14.7996	5.14071	12.8764	11.6756	4.92501	15.0597	16.4386
342	15.863	13.0788	14.0183	16.7379	5.07705	14.9315	14.79	6.37902	14.2144	17.0564
343	16.0452	13.2087	14.3405	17.456	4.90106	15.1934	12.473	5.4816	14.8923	15.35
344	14.7419	15.9686	15.3245	14.7857	4.6404	15.4866	14.5425	6.17278	13.6691	15.0036
345	16.5865	15.9622	14.2591	15.3893	5.05625	16.5429	18.3022	5.38127	14.5782	13.8774
346	15.9568	13.7846	14.5465	14.9679	5.08735	17.6178	14.4514	6.0691	13.9911	14.3898
347	14.738	14.451	15.7649	15.4171	5.24634	16.1273	12.6017	5.45764	14.8823	14.72
348	14.34	15.136	14.0972	12.4618	5.00311	15.9492	16.9171	5.03677	15.1188	15.2031
349	14.603	14.0525	14.8214	15.0631	5.13895	16.9996	14.2623	5.74443	14.4756	15.2152
350	14.7337	14.6932	15.9713	14.8776	4.8268	16.2544	12.1556	3.14989	14.6344	15.4287
351	14.7991	12.446	14.8843	14.7569	5.63993	17.0658	12.9873	6.01319	15.3923	14.6293
352	13.6648	10.9986	13.1938	14.7483	4.68089	15.3274	15.1739	5.15497	15.1398	15.0622
353	15.2776	15.0995	14.4805	14.3756	5.03856	16.9808	13.4086	5.31902	14.7036	15.3488
354	14.7327	16.6218	13.3341	14.1697	4.85585	16.7001	13.7833	5.29517	14.6497	17.1029
355	15.2023	16.6828	14.7498	16.1726	5.23434	16.8692	13.5112	4.74807	14.3005	16.8457
356	15.9024	14.5557	15.2028	15.0572	5.11083	17.7887	14.1604	5.68576	14.4452	16.9107
357	14.6888	14.2781	15.4232	13.7614	5.25278	17.6751	14.2086	5.37998	15.3958	16.0863
358	15.0265	16.3727	15.0487	15.8334	4.66229	17.8136	13.2193	5.56465	14.6632	15.7547
359	14.9313	13.2524	15.7742	15.2817	4.38467	17.5685	13.6329	5.9837	14.4381	13.2537
360	15.7343	13.6294	15.6766	15.1504	4.89541	17.0636	12.5839	6.24187	15.528	15.0113
361	14.6619	12.3964	14.8692	15.4241	5.34754	17.2038	11.1545	5.12269	14.9438	15.329
362	14.3611	8.89847	15.6348	16.2878	4.9082	14.8241	11.5326	5.54691	15.5266	15.3952
363	14.3906	8.99051	15.3176	13.2804	4.62257	13.9863	14.0923	6.20147	14.8911	15.5465
364	15.7426	12.1598	14.4301	16.0381	5.54411	17.1823	13.7612	5.74186	13.8361	15.0299
365	15.7389	12.7264	14.732	15.3069	4.47794	7.70287	13.8148	5.32461	16.5588	15.0279
366	15.3721	8.484	14.566	15.1282	4.45661	9.11555	13.5836	5.52219	15.8435	15.842
367	16.61	13.5251	14.2805	15.2904	4.8794	8.04269	14.6271	6.00626	19.8798	15.3915
368	14.7453	13.7146	14.7566	15.8646	5.22219	14.829	13.1246	5.51211	17.8532	14.6639
369	16.2442	16.7602	13.8439	15.9878	5.27336	15.5083	13.7447	5.50102	17.1879	15.5329
370	14.7201	18.4885	14.8397	16.0571	5.15505	13.4486	14.0804	5.29443	10.4787	15.3253
371	16.581	15.3869	15.7587	14.3629	4.88597	13.4117	13.4998	3.19535	14.3001	11.4267
372	15.5106	14.0386	14.8474	15.9744	5.24447	15.1313	14.3321	5.70569	14.8126	17.0519
373	14.825	13.7056	15.4292	15.4043	4.78879	15.922	13.8015	5.44558	10.5198	14.468
374	14.7044	13.4837	16.1518	15.8541	5.13242	15.9877	14.1224	5.55606	14.5372	14.1108
375	15.6479	11.9328	15.6672	16.2661	4.94786	15.0526	14.3965	5.9162	11.7018	14.0373
376	15.8347	17.1224	15.6318	14.939	3.25919	16.3938	12.5135	5.50756	19.6274	16.4482
377	15.6061	16.1788	14.6151	15.2616	3.6539	17.7934	13.5586	5.53576	17.2964	11.8049
378	15.076	16.0738	13.4611	14.5965	4.77731	18.1361	12.2471	5.72304	18.1183	17.3901
379	12.0289	16.2937	12.0831	14.6034	4.86721	15.1723	8.68761	5.70431	14.8633	15.2687
380	14.3186	16.0347	14.4261	15.2768	5.31412	21.907	14.3714	5.66693	13.6442	14.8828
381	15.2318	13.7191	12.0283	14.725	5.20451	16.7343	14.5057	5.58776	20.1637	16.9882
382	15.0369	14.7135	15.3556	16	4.95503	17.8259	15.02	5.35668	14.5551	14.0103
383	13.2895	16.0672	18.03	16.273	5.4244	17.1561	14.0976	5.5374	15.326	14.9918
384	16.3394	13.3377	19.5506	14.3497	5.22209	15.8331	13.4984	5.78631	14.4811	14.3912
385	14.916	16.0213	16.2947	13.7075	4.6037	16.4345	15.0726	5.31825	14.9827	15.8356
386	13.6346	14.8591	8.485	14.7061	5.30834	14.0851	13.4848	5.99434	12.0958	15.4681
387	13.6279	16.4964	8.46811	13.3112	4.92007	16.2684	12.327	5.86254	13.9485	15.0414
388	13.4824	15.9584	8.45718	14.4446	4.38474	14.0842	11.7365	6.00256	16.1101	19.3354
389	13.6694	16.1705	7.98517	13.9618	5.1525	13.8475	15.1293	5.60311	14.2661	14.9135
390	15.3666	16.204	8.77607	14.6639	4.91586	16.4619	13.7356	5.39131	15.3058	14.0118
391	15.0643	16.2701	7.24554	16.0507	5.06631	17.5017	13.6516	5.29255	12.493	14.0276
392	14.6539	15.9073	7.46873	14.6762	5.3271	16.8594	13.6055	4.75986	14.0927	12.8235
393	14.7334	15.5869	12.7848	14.2926	3.99079	17.4487	13.5137	4.88176	8.90682	13.3861
394	14.2683	15.1607	15.2794	14.9912	5.31162	16.1325	13.2912	5.24529	12.9285	12.9933
395	13.9508	15.5318	15.3817	14.6387	4.78962	7.85738	14.1826	5.45822	16.2401	16.1392
396	14.3154	16.4776	14.1932	16.0553	4.80003	15.1016	13.8891	5.27794	14.3247	15.959
397	15.0296	17.6379	14.9793	14.5074	4.89639	16.0983	13.7489	5.044	15.7129	17.9204
398	16.4406	15.4557	15.8253	14.103	4.99106	15.3315	14.2565	5.366	14.9351	11.5482
399	13.3348	14.5051	14.3634	16.227	5.17032	16.9878	13.2628	5.27107	14.5472	11.0598
400	15.0878	16.6601	15.1005	15.8655	4.76113	15.4505	13.1071	5.37023	14.716	15.563
401	12.5905	15.512	14.7158	12.8088	5.08899	17.2625	13.9261	5.73745	13.9432	14.4193
402	15.5904	16.7313	14.4886	14.2561	4.57997	16.5193	13.6325	5.25254	15.4467	15.8121
403	14.3028	16.0507	14.3221	14.9098	5.02534	17.8148	14.4193	5.57077	13.7934	14.5119
404	14.7601	16.0979	14.855	14.7246	4.96702	16.6999	14.9418	5.55219	12.8121	13.9589
405	13.9359	17.5374	15.2342	13.9528	5.0544	17.2828	14.8818	6.17628	17.3281	15.2121
406	11.2193	15.7662	14.7289	13.9138	5.08478	16.3795	12.7338	5.59773	15.2391	16.2525
407	14.3957	16.4263	15.7763	16.0287	4.9132	16.5742	13.4631	5.31518	14.0922	14.6348
408	14.1759	15.8816	17.415	14.7357	5.39539	16.8302	14.5576	5.73489	15.6332	15.8089
409	14.5646	16.9068	14.3849	14.6673	5.04142	17.1168	15.5626	6.06232	16.3634	14.7993
410	13.6503	15.0868	17.4407	12.6369	5.16236	13.615	13.8313	5.0698	16.9533	10.8784
411	13.5628	15.9758	15.6549	13.8019	5.66869	14.2013	12.9883	5.25191	12.9788	12.1482
412	13.5893	15.7686	15.3605	17.2963	5.02619	14.8679	14.105	5.27273	15.1981	16.0077
413	14.6403	16.8191	15.8773	16.6907	5.02333	15.179	13.8633	5.43975	15.0329	15.129
414	15.5676	16.5644	18.1021	16.7606	5.29026	13.8787	14.0434	5.90964	15.4899	17.6626
415	15.5019	17.2139	16.5172	16.007	5.35572	16.6792	14.2894	5.48321	15.3223	14.5777
416	15.3099	12.7132	17.0697	15.6669	5.74952	15.6643	15.0098	4.9615	15.7588	13.3957
417	14.4044	15.5233	16.7685	15.5936	5.80669	14.2515	13.2185	5.38736	15.1516	14.1681
418	14.7697	16.3348	15.6301	17.6508	5.14425	15.1016	14.7733	5.23286	13.4809	13.1577
419	14.7865	16.281	16.0363	17.9379	5.72375	8.90122	15.0492	5.13118	17.3778	15.0239
420	15.595	15.879	14.8486	16.383	5.1849	13.8551	14.3319	5.3018	17.3624	15.3313
421	14.4897	16.0678	16.2075	16.1779	4.93437	14.6094	13.0514	5.03005	17.6148	13.4752
422	14.9466	17.2376	16.66	15.9002	5.31542	15.0426	14.734	4.90445	17.4413	13.8573
423	13.7848	16.9763	16.4826	14.9582	5.07766	16.8568	13.8339	5.1522	17.001	13.7827
424	14.2969	13.622	17.3348	15.0086	4.72923	12.1694	14.3078	5.53596	16.6506	14.5014
425	13.8926	14.7142	16.3756	16.3233	5.41742	14.2743	13.3996	5.84246	15.7747	11.7174
426	14.3182	13.5522	21.0439	15.0754	5.0949	17.2957	13.2386	5.7653	15.2752	11.0639
427	15.2802	13.309	14.2927	14.8263	4.75636	15.2517	15.205	4.96981	14.3319	15.158
428	14.8382	14.0047	16.0187	14.483	5.22919	15.145	14.9074	5.08757	16.9491	14.9834
429	16.1423	13.6999	14.7443	15.6915	5.47089	12.3022	14.1391	4.98051	16.4753	14.7673
430	15.8481	13.6885	14.0551	13.1841	5.22931	14.2643	14.5507	5.11516	14.9458	15.3529
431	15.092	13.7846	14.7307	15.5974	4.96563	16.0752	13.3773	5.60314	17.1259	16.2101
432	14.1371	12.5458	14.0557	14.3017	4.47325	14.9918	14.1048	6.01853	18.9647	16.0186
433	14.3167	14.472	16.7405	15.482	5.3476	17.3146	14.0318	5.81644	16.2824	12.62
434	15.5793	14.3678	15.6011	14.7099	4.75886	14.1312	14.9381	5.30701	15.313	17.3345
435	14.5072	15.3745	15.2057	15.5974	4.82007	14.315	13.4074	5.54016	17.2354	15.3529
436	14.532	14.8525	15.436	15.2043	5.41964	14.174	14.5143	6.29445	16.9991	15.4805
437	15.4197	12.7876	14.3289	16.5665	5.30426	17.4681	15.5282	5.87977	17.0868	17.8414
438	15.5189	13.7601	14.3532	13.6609	5.09288	17.0541	13.7911	6.08841	16.1761	18.6623
439	14.9554	12.3884	14.1402	15.9097	5.23059	15.726	7.2958	5.15887	15.7363	15.8304
440	14.9197	11.3688	14.6398	15.0286	5.58945	18.0348	7.62805	4.96693	15.6656	14.2542
441	14.561	14.2113	14.3678	14.3488	4.93743	17.032	15.2506	4.58665	13.7069	18.68
442	15.8555	14.1569	15.1217	14.8189	5.18866	17.6472	14.372	5.11789	15.2595	13.9629
443	15.0132	11.6814	15.4874	14.7591	5.32282	17.0493	14.2744	5.50222	13.9732	19.7167
444	15.4056	13.2227	15.0725	15.6921	5.28159	17.5014	14.4802	5.50037	15.4855	15.5934
445	13.3608	12.083	15.3658	15.222	5.1099	17.9801	13.7772	5.29194	15.8219	18.2719
446	13.1811	13.7364	15.3886	15.0803	5.24401	18.6788	15.3474	5.52763	15.4332	15.6535
447	14.8232	12.9153	15.6481	16.3309	5.74314	16.8431	14.2194	5.14365	16.0757	14.0203
448	15.6911	13.4247	14.2006	15.6934	4.78888	14.6652	14.7036	3.35398	13.8489	13.9856
449	14.9569	12.1795	16.4419	13.5024	5.52412	14.8447	14.1418	5.12786	15.2913	16.8243
450	15.351	14.6986	14.6819	15.6618	5.1014	14.3368	9.73583	5.18551	14.9344	14.2736
451	16.7003	11.3014	16.9857	15.467	4.84955	15.808	14.7927	5.37071	16.6496	13.3816
452	15.9073	12.656	16.3715	14.378	4.77776	15.8337	14.4646	5.07381	15.1914	12.1152
453	13.3442	12.3921	15.7835	15.177	5.71606	20.8639	14.7491	5.25604	15.1716	8.53208
454	14.2683	11.8494	15.4355	15.7428	5.29488	19.1127	13.3813	5.12092	16.7566	14.4191
455	15.9436	11.8871	14.393	16.094	5.09482	14.413	14.3873	5.47876	16.4739	11.3104
456	14.3951	11.9732	14.9246	17.116	5.41902	14.0783	12.0589	3.22209	14.5153	13.3967
457	14.9464	12.8146	15.6924	14.3986	5.24264	15.6079	13.3105	3.3187	14.7503	19.8528
458	13.8698	12.5015	15.1018	15.4454	5.61193	16.1879	10.5419	5.24146	14.8965	17.964
459	13.6928	12.9585	15.5693	16.8045	5.5385	17.1579	13.1936	5.30537	15.246	17.7604
460	13.9091	12.9151	15.5095	16.8636	5.40575	16.8464	13.4348	5.66304	16.595	17.7394
461	14.9601	12.7801	15.4961	15.8022	5.09642	18.1735	14.0648	5.6407	16.6544	18.0892
462	14.9384	11.2928	15.4676	15.9275	4.63392	17.8213	15.0167	4.89463	17.1602	14.8154
463	15.2107	13.0584	13.3657	15.6871	4.98376	16.739	12.2369	7.32185	15.6615	9.41746
464	15.1627	12.5518	15.1288	15.1653	5.04777	15.9076	13.4505	4.87813	16.7041	14.9616
465	13.8269	13.2324	15.2604	16.2269	5.4229	17.8027	14.813	5.6788	16.849	21.4667
466	13.202	12.7186	15.7973	16.3636	5.40403	18.4132	13.5602	5.89268	16.7553	15.4698
467	16.5187	12.9303	15.1218	16.5513	4.86856	17.1311	10.2186	5.45923	16.2848	22.2142
468	15.911	13.082	14.6973	16.2998	4.9727	15.7185	12.2638	5.88175	14.438	18.2462
469	15.6803	12.7081	14.6434	15.5287	4.73548	15.9183	13.738	5.32257	16.0133	15.9598
470	14.4231	13.4894	15.4111	16.2328	4.85042	15.4905	12.0799	5.10501	15.4023	18.4673
471	15.344	12.9627	14.621	16.2319	5.37913	15.793	13.7107	5.18471	15.1837	12.8353
472	14.4405	12.9995	16.0061	16.0228	4.67989	15.8975	13.7433	5.44114	16.7064	16.4885
473	9.91024	11.8058	15.7148	15.8366	5.2904	17.2546	14.6787	4.76411	15.7558	16.2892
474	15.523	11.4862	15.0742	14.8835	5.138	15.3739	15.0505	5.31548	15.1811	18.3687
475	15.6335	13.4214	15.7084	15.5753	4.59723	16.2671	13.7824	4.86591	14.1605	15.9948
476	14.7753	13.3629	15.6706	14.9615	5.21289	13.6402	14.1261	5.44331	15.3905	17.0258
477	15.0616	13.7623	15.3208	15.2271	5.32105	15.6959	13.2768	5.41472	14.8013	11.5153
478	15.5823	11.4144	14.6291	15.3666	4.5441	13.2906	13.2072	5.2538	15.7403	17.6925
479	15.7564	13.4543	15.0858	15.8985	4.91331	16.2024	13.6061	5.39254	16.0746	14.0454
480	14.8242	12.1843	15.2605	10.1733	4.94941	16.8429	13.662	5.76488	17.1106	18.76
481	15.9805	12.8804	14.7235	14.7157	4.91799	16.2908	13.8464	5.78751	14.5136	12.8073
482	15.0979	12.5098	14.6093	16.0887	5.18858	15.3343	13.696	5.0518	16.4591	13.8187
483	14.0322	12.87	15.0123	15.9993	5.43243	15.8379	13.5284	5.92077	14.6979	17.839
484	15.0988	12.5844	15.6623	15.7867	4.88867	17.5896	11.9915	5.88129	13.3844	16.959
485	14.4789	12.9969	15.232	15.6832	4.8064	17.4589	13.5927	6.77819	15.2331	19.7566
486	15.5841	12.3545	15.2838	15.7634	5.03305	16.1346	13.7699	5.36401	15.18	12.5808
487	14.4831	14.4893	15.5471	14.9195	5.44902	14.9195	12.923	5.74364	15.3317	12.243
488	15.2923	13.0878	14.8747	15.1712	5.07572	14.1329	13.513	5.47435	15.6941	18.8139
489	15.7437	13.641	14.8774	15.0416	4.61041	14.443	13.1398	5.8518	14.9888	15.0778
490	15.1326	11.3787	14.4011	15.8188	5.28237	14.5449	13.4413	5.78681	15.7413	13.6599
491	13.8203	16.0247	15.0023	15.9816	5.19354	14.8494	15.8268	5.5584	15.3573	13.8882
492	15.2019	11.5995	14.6958	16.0215	5.16868	13.9986	12.2328	5.64615	15.4452	17.9646
493	12.2817	11.9676	15.5558	16.1058	5.15304	15.1186	11.4109	4.68186	15.3668	18.4906
494	15.2683	14.3045	14.4926	16.7219	5.29038	14.9422	12.8193	5.06635	14.9777	16.6619
495	15.422	12.9761	15.1636	15.8292	5.04362	15.3355	13.8844	5.01439	14.8889	12.7992
496	14.9743	11.1598	15.0763	15.5878	5.05638	14.5141	13.8137	5.24867	15.5161	18.4255
497	14.5733	13.9415	14.2917	15.6852	5.11272	14.4978	12.705	5.05854	15.133	18.6542
498	14.6878	13.5133	14.4925	15.1618	5.31898	15.4297	13.9609	5.42405	15.212	16.6952
499	15.1546	13.5598	14.8872	15.9159	5.1731	15.1041	12.8037	5.08156	14.5405	15.1181
500	15.3221	13.2601	14.1609	16.5124	5.39912	15.0785	15.1788	5.06351	15.0964	15.1981
501	15.2197	14.2031	15.8512	15.6929	5.32357	20.2453	14.7195	5.19094	15.0158	12.1099
502	15.1069	13.9498	14.4847	16.528	4.81875	17.0176	11.7549	4.8994	15.2212	14.3507
503	15.1293	11.0464	14.5622	14.3243	5.32376	16.5548	14.9402	5.27607	15.5988	12.8338
504	15.5631	13.1803	17.6206	14.5328	5.10998	16.9778	12.8106	4.74123	14.8272	15.3774
505	15.3695	11.8181	15.7933	15.6065	4.8982	15.9914	12.3283	5.06255	18.5796	14.065
506	15.997	11.7857	16.1211	15.1149	4.93973	16.2557	11.2092	5.36139	17.6324	16.6467
507	15.7006	13.0282	14.9724	20.1996	4.98265	18.2221	12.263	4.41541	17.3833	14.2702
508	16.5966	12.0464	18.3508	18.7236	4.75614	17.5384	14.6426	3.80027	16.8788	12.2128
509	15.1567	13.1349	15.7305	18.6945	5.16517	16.3154	13.7761	5.5316	17.0741	11.5949
510	13.2084	12.629	15.4164	17.5883	5.0987	17.8395	12.0958	5.6496	16.7423	14.5133
511	15.6124	13.8002	15.161	19.8871	5.22616	17.5122	14.517	5.3136	15.5721	13.3637
512	16.6234	14.4659	14.7292	14.426	5.11161	17.724	15.1669	4.9162	17.0458	11.9259
513	15.445	12.1714	15.3302	15.4097	4.52048	16.5643	13.9449	4.76994	15.514	11.7537
514	15.0222	11.9751	15.2842	17.3829	5.19083	16.0756	15.2278	4.86889	13.6957	11.4388
515	16.0387	12.4395	15.7349	12.7233	4.84881	16.6289	15.2182	5.42402	15.0679	11.5121
516	14.5124	12.0669	14.2294	19.7932	4.1186	15.5433	10.5006	5.07771	15.3362	17.0192
517	15.0259	13.4788	15.2922	18.2639	5.1294	14.8632	10.9874	3.151	14.7674	12.3498
518	13.9338	14.4794	14.8543	19.6316	4.77571	16.5969	12.8351	5.66531	15.1599	12.315
519	14.7177	13.4109	14.449	12.805	5.14133	14.3684	10.9005	5.60039	16.3805	13.4283
520	15.3332	11.353	15.1446	12.1712	4.86548	14.6362	13.1691	5.04014	17.1312	13.3436
521	13.8155	11.7291	14.3171	18.6861	4.97598	17.5975	12.3381	4.72666	15.3865	12.0923
522	19.7146	10.7853	15.1371	11.6524	4.37842	17.7455	13.961	5.00235	14.7097	13.0762
523	16.5709	13.9045	14.0667	11.1857	4.52565	15.5663	14.2077	4.56852	15.1019	12.814
524	16.5681	13.8048	17.5334	17.4997	4.82031	15.7346	14.0476	5.1836	14.8426	13.6972
525	16.8896	12.1156	14.2952	18.0088	5.52984	15.3866	14.8329	5.28119	12.6657	10.8945
526	17.4319	14.1941	14.6894	20.6475	4.29133	15.6837	15.6133	5.20173	18.2644	14.7297
527	14.6119	11.8504	15.6813	14.8459	5.08777	16.5524	14.405	5.15045	20.3538	15.0829
528	14.6566	13.3259	18.2081	10.5791	5.05798	16.3842	14.4468	4.60211	16.9473	15.8403
529	15.4527	11.3409	15.2086	15.7547	5.14939	14.7782	14.9193	5.37008	19.5644	15.9185
530	13.2532	13.3134	17.0636	16.1259	4.62557	13.8722	12.6808	5.39722	18.7191	15.2458
531	13.588	14.2011	14.106	19.3437	4.7165	14.9251	14.1005	5.00372	15.801	15.0171
532	14.7732	12.2933	12.7424	10.9725	5.1256	14.8897	16.0552	5.07404	14.9312	15.5067
533	13.7289	11.5756	14.9812	16.4787	4.72729	14.1448	10.471	4.49371	16.2119	14.3991
534	15.0451	12.2154	16.1184	11.7185	5.1768	16.933	10.3376	5.22376	16.9399	14.5632
535	14.8998	13.8034	13.3293	16.2294	4.83759	20.5541	14.7419	5.03665	15.6816	15.5725
536	14.5657	12.5206	18.0016	15.7873	5.91302	20.2926	13.5386	5.06025	19.3889	14.2927
537	15.3876	13.3986	17.2949	13.2334	4.8905	18.7664	13.5579	4.90834	19.9901	11.5531
538	15.7054	12.8556	16.8942	14.8546	5.17554	16.6775	13.824	5.32415	15.9974	14.4294
539	14.0204	13.4624	16.5913	15.581	4.95908	15.0713	14.0759	5.40895	18.0419	14.4166
540	18.2743	11.5516	16.0173	13.5857	4.5104	17.2098	12.7593	5.53558	21.6523	14.1834
541	25.0481	13.3899	16.3467	16.3698	4.58198	14.9453	13.5202	5.23661	13.3605	16.9511
542	21.9927	11.8249	15.2533	20.5406	4.52147	14.0939	17.5722	5.81766	16.4083	14.8757
543	18.7436	14.0649	14.1446	19.1084	4.96742	16.3437	16.3981	5.77321	17.1206	15.9732
544	14.1692	14.0119	15.0158	15.6236	4.78634	13.5369	16.5382	5.38859	10.5192	16.9237
545	13.9725	12.6685	16.1702	15.4051	4.91658	14.362	16.7767	4.80849	18.2132	15.1349
546	14.8085	13.1646	15.8447	20.7217	4.90287	13.8305	11.1325	4.62949	16.4491	14.6966
547	15.2465	12.1046	16.8593	23.5026	4.42534	16.4915	10.3196	3.92292	15.5084	15.3432
548	14.399	12.9577	14.6919	20.9477	4.73034	14.5784	12.9342	4.88425	16.2586	13.0474
549	14.9632	13.6901	14.6287	16.5743	5.14852	15.4149	10.6534	3.63552	16.2702	16.3337
550	14.9387	11.2219	16.0764	20.0312	4.89048	14.7323	13.1947	3.19893	16.4531	17.2037
551	15.552	12.9638	14.2512	8.12687	4.83942	14.909	12.4331	4.79824	15.996	16.7537
552	15.126	11.6728	15.6332	15.5539	5.07476	15.6054	12.562	5.1134	16.1206	16.2499
553	15.453	13.0763	13.6212	14.2537	3.3968	14.1735	14.0693	3.0811	15.792	16.9944
554	15.7627	13.4793	15.0568	16.0346	5.00416	13.7792	11.0264	4.59746	15.955	16.5256
555	14.1183	12.539	17.9144	12.4534	5.42536	14.7372	15.0515	4.69508	15.4865	15.988
556	15.4937	12.385	14.3072	18.1458	5.4729	15.2139	11.2273	5.23916	15.3533	15.5521
557	15.5252	12.8751	16.2529	13.6994	5.16368	13.0907	14.5286	5.3066	16.1038	17.2433
558	15.5777	13.5707	14.9119	15.2548	4.59817	13.7318	12.7342	3.3072	18.5762	17.4698
559	12.5965	14.7757	16.145	16.1498	5.13325	13.2943	12.5959	4.6756	15.6403	16.982
560	15.1556	12.4763	15.7304	14.9489	4.73957	15.3381	10.9182	5.22847	14.6427	16.571
561	15.9205	13.7743	15.1727	13.5271	4.91558	13.5789	17.5692	5.66776	18.3876	17.0431
562	15.1722	13.3913	16.6946	19.6165	5.02031	16.8403	15.7929	6.07923	16.6587	16.7778
563	15.8554	14.8326	15.3977	20.052	4.94638	14.9206	15.1096	5.1923	11.7124	16.885
564	14.7866	13.7662	12.9658	14.4858	4.73715	14.0567	8.36288	5.39795	14.6068	16.173
565	15.7493	14.4763	16.3464	18.8733	5.10356	14.8354	16.1896	5.50209	16.0498	15.3561
566	15.1922	13.2186	13.7434	18.1193	4.96673	15.5026	11.1201	5.33249	15.1733	16.7862
567	15.4802	14.0838	17.2932	20.4936	4.8503	14.6395	16.675	5.52229	9.53442	16.3396
568	14.9799	13.5478	16.6727	20.4735	4.65034	15.1545	7.99552	5.59009	15.8604	17.1098
569	15.1825	12.7518	13.589	11.4956	5.2889	14.9386	7.89372	5.90706	15.5495	15.8813
570	14.484	12.5184	14.3101	15.5147	5.16002	13.3424	13.2513	5.57495	15.4988	15.6557
571	13.7317	12.6025	13.6062	15.8328	5.28749	14.6711	16.5738	5.50875	14.4503	16.2383
572	15.5219	12.8085	14.4656	16.7681	4.93317	15.0131	17.2776	5.39695	15.332	15.7756
573	15.595	13.2053	15.2523	13.1114	5.39495	12.9987	12.8911	4.63323	17.5546	16.7378
574	15.5003	13.0553	12.4818	13.7842	4.91723	19.6589	10.8082	4.85984	13.8074	13.4637
575	14.5264	10.6584	15.0356	15.0926	5.31975	21.1976	13.9061	5.37333	14.3302	15.6598
576	15.4883	12.0859	14.9537	15.209	4.73799	19.4446	13.5684	4.77323	15.5975	14.3636
577	14.4303	11.8467	15.6265	15.7055	5.21555	13.7761	14.4782	3.11009	13.1115	14.8508
578	14.4537	12.9846	15.6611	14.5048	5.00229	13.849	11.5827	4.78244	16.4522	14.4398
579	14.3226	12.0608	15.7927	17.2993	4.78563	13.6246	15.0096	4.7998	14.3992	15.6767
580	14.0882	13.2247	15.4876	16.4355	5.12215	19.2092	15.5492	4.85456	15.2662	15.2541
581	14.8779	12.1966	16.5516	17.2114	4.76076	18.3137	14.6354	5.23605	15.2724	16.2504
582	15.1386	13.5408	15.4594	18.3417	5.62444	16.3439	13.8169	5.29928	16.1956	16.5922
583	14.8399	11.3753	15.5271	16.2311	5.08	14.6248	14.116	4.99773	15.7007	15.9129
584	15.8646	13.6425	16.0639	10.2459	4.75248	15.9579	16.0538	3.27571	16.2878	15.0989
585	14.9606	14.0276	14.6054	17.214	5.07653	17.1393	14.1206	4.64556	15.0859	15.1569
586	14.5517	12.3326	15.8867	18.9059	5.26202	16.0932	13.2325	3.2754	9.80164	14.7813
587	14.8932	12.3566	15.5297	17.6076	5.35281	16.0633	14.2264	2.99988	15.3858	13.634
588	15.4356	14.1316	16.1556	18.6867	4.76877	15.5808	15.802	4.8062	15.4004	16.8935
589	15.163	13.2447	14.0599	8.26153	5.09684	17.8571	15.2068	3.18538	15.3423	17.1489
590	15.5573	13.6607	13.547	25.012	4.8739	14.8032	15.6307	3.23532	16.8804	16.9604
591	15.255	13.6395	14.8268	20.7298	5.03993	15.5779	14.5064	3.10882	17.5734	16.6054
592	14.7198	12.7249	16.2901	17.989	4.93657	13.7863	10.7369	3.19291	17.3089	17.4789
593	15.4162	13.0622	17.0521	16.0095	4.61105	14.4381	16.4809	2.93734	17.7287	14.9022
594	15.1344	12.4963	15.7807	15.0638	4.69042	15.0044	14.541	3.08177	16.0324	15.3398
595	15.1908	13.3334	15.2949	13.0003	5.09895	16.6122	14.3948	3.07551	14.9298	17.0178
596	14.7766	13.9473	14.5086	14.6473	3.65633	18.5905	14.3613	3.05802	17.906	12.7058
597	16.1014	13.4477	15.1683	16.0483	4.56156	12.7762	17.2319	3.07769	17.0811	15.8732
598	15.5211	13.3929	15.4897	16.0847	5.14849	15.1937	15.2128	3.13345	16.0206	16.4744
599	14.927	11.6914	15.5761	15.4729	4.99594	16.6137	16.0028	3.53903	15.1852	16.6923
600	15.4981	13.0856	14.7128	16.0343	5.22059	15.5886	15.7646	3.30246	15.1715	15.91
601	14.4376	13.2707	15.0844	17.3926	5.15022	13.6196	15.5507	3.18466	15.4908	14.8963
602	15.4604	13.2052	14.7006	16.9088	5.21648	14.3145	16.2858	3.291	16.2291	16.4493
603	15.1429	12.2146	15.2534	17.1708	4.86894	15.1644	16.1978	3.35985	17.0557	16.8969
604	14.8573	13.7018	13.9242	14.8832	4.78571	11.8873	14.4812	4.30708	14.8702	17.4969
605	15.7281	12.4115	14.055	16.2094	5.11482	15.4188	12.2348	5.30836	10.7087	17.869
606	15.5253	12.4282	13.287	15.2061	5.12628	14.5989	12.5711	5.20868	12.255	12.5251
607	15.2287	12.341	13.9467	19.2439	4.71406	14.8917	11.3907	5.4229	16.9132	11.4414
608	15.0992	13.8428	14.4746	16.8857	4.53023	14.9916	11.8674	5.1886	18.7686	14.4712
609	15.2663	12.4148	13.0151	15.1276	5.04755	15.1765	12.3515	5.12385	16.2566	14.9038
610	15.5854	12.5576	16.9059	23.0333	5.07189	15.2826	13.6812	5.10229	17.6626	13.2314
611	14.485	12.7788	14.6099	13.8924	5.22518	14.5875	12.2082	5.08672	16.3439	15.8735
612	15.2589	13.3623	16.1138	18.7895	5.52633	14.6261	12.676	4.83674	10.9413	14.4987
613	16.1337	12.2721	12.4284	16.171	5.21641	12.4462	12.9862	4.71994	8.38129	14.6999
614	13.5949	13.0231	12.3847	17.3634	4.95839	14.945	12.4639	3.44951	8.82741	16.187
615	14.3465	12.932	14.0984	20.578	5.36544	14.3886	12.6455	5.01813	8.7187	16.2898
616	14.9966	12.4707	15.3615	9.98948	5.00505	15.744	14.5167	4.90444	7.06902	17.3782
617	16.1341	11.6623	14.0644	20.1171	5.14439	13.4976	15.1664	5.65564	7.90917	15.4512
618	15.3695	13.488	14.6018	19.5185	4.69626	16.4922	17.4652	5.11337	8.70736	12.7172
619	14.2021	11.9451	14.357	22.3891	4.79086	8.7567	13.0546	5.28572	10.5748	13.0547
620	15.2736	13.2123	14.1079	20.2005	5.1878	15.6593	13.9783	4.86996	7.93723	14.1656
621	15.9798	11.3904	14.6087	19.002	4.60172	15.8562	14.1328	5.04201	9.58005	12.9065
622	14.9716	10.9536	13.43	14.8547	4.773	15.7109	12.6044	5.09085	17.33	9.63231
623	14.9532	12.0801	15.1899	11.8203	5.19286	16.8039	13.7774	4.87594	17.6844	9.85969
624	14.8537	12.1795	17.6914	15.5631	4.52	17.7424	17.0936	4.73427	13.7247	14.8367
625	15.2014	12.1281	15.8235	18.3862	5.03989	16.4595	16.6273	5.16727	16.5959	14.618
626	14.2748	11.8221	14.7227	17.0319	5.13591	16.8193	16.4291	4.61396	15.2697	15.8742
627	12.3322	12.1138	14.3489	15.1167	4.78204	16.3358	16.4929	4.97604	15.2027	9.51266
628	15.7808	12.9276	15.6054	17.5614	4.92692	14.0175	13.436	5.1339	17.9706	9.40088
629	15.4286	11.8567	15.4623	14.146	5.44935	16.3596	16.9499	4.78346	15.6877	8.15824
630	16.1066	12.9059	14.7529	20.9604	4.48275	15.0751	13.6767	5.00467	16.1208	12.2992
631	14.6584	12.1692	15.4849	19.2212	4.61464	16.5558	13.4462	4.68492	14.9756	13.6249
632	14.7545	11.8278	15.2849	16.9892	4.54687	15.948	15.2943	4.75096	15.312	15.7267
633	15.2504	14.1941	16.7592	15.2597	5.07176	16.4014	15.4778	4.846	15.0297	13.3815
634	16.0092	12.8272	15.2663	18.8836	4.37279	16.4698	13.8174	5.94382	15.234	15.297
635	14.9068	13.0647	15.4849	17.9075	4.61749	18.8927	17.346	4.96073	13.6673	14.4892
636	15.644	13.4568	12.1863	9.81076	5.01989	15.0446	14.3889	4.10903	16.4348	12.536
637	15.2844	13.0844	15.2736	18.1589	4.97083	16.7253	14.6892	5.21386	16.9144	13.8361
638	15.352	12.3428	13.6652	9.63199	4.78723	17.3824	15.7854	4.87688	15.134	16.2749
639	15.8722	12.9458	15.4654	6.8478	4.65894	17.8173	13.138	4.56749	14.9568	15.5233
640	15.2277	13.2248	15.5075	15.5205	5.59797	17.5396	14.0206	3.28144	15.6823	15.7583
641	15.82	13.6686	15.2735	15.195	4.91001	15.2752	14.2262	5.2758	15.3084	13.9254
642	15.2303	12.3887	15.3854	23.799	4.26621	15.7272	15.0416	4.28038	12.7479	14.4385
643	15.7191	11.0652	13.684	21.3125	4.65561	17.1215	14.8389	3.00311	16.1225	15.7738
644	15.3574	14.1352	12.7274	14.7913	4.94879	15.3707	12.6332	4.90973	10.8132	14.6499
645	15.8785	13.1736	8.64274	16.6776	4.74525	14.7248	14.7106	3.10655	7.90755	13.6762
646	15.6228	13.3647	9.41723	17.0502	5.19564	16.7837	15.2825	4.41499	14.5294	15.2765
647	15.1221	12.6748	15.5146	7.76924	5.1571	17.0744	14.5677	5.26612	14.2119	13.1855
648	12.2899	12.9179	15.287	8.52782	4.96645	16.2898	13.8441	5.24663	13.8604	17.6942
649	15.2708	13.3664	15.2844	12.1509	4.73367	15.7047	14.3271	4.71048	15.274	17.0473
650	15.1106	13.2166	15.8068	21.7094	4.95969	15.2165	14.4583	4.88378	18.1772	16.2596
651	15.6779	12.9302	14.9043	22.9645	5.57827	12.7273	15.7282	3.07171	18.56	16.9916
652	15.1317	12.9667	13.3168	21.2571	5.45822	15.2601	16.3575	5.1066	17.8293	17.6645
653	15.045	13.7388	14.2229	15.1288	5.34109	17.383	15.286	4.81322	9.7345	16.6709
654	14.6559	13.2476	14.9859	18.8834	5.69261	16.0817	14.5574	5.04061	17.2254	17.6886
655	15.2243	12.59	14.8343	13.1994	5.43268	15.6877	14.731	3.22792	18.0026	17.8622
656	15.6507	13.046	11.5863	16.8188	4.17496	15.3564	15.444	3.4447	18.8784	16.6742
657	15.7211	13.6782	12.3498	17.7696	4.71019	15.0385	14.9578	4.09568	17.092	17.4166
658	15.5362	14.1564	10.3874	13.2119	5.27018	14.5714	15.5714	4.367	16.7195	16.7568
659	14.9979	13.3261	14.6901	14.1875	4.82392	14.6061	14.9247	3.29031	13.1262	16.6138
660	14.656	13.372	15.9059	15.319	5.24153	16.4088	14.8857	4.64027	15.3701	12.6621
661	15.2254	11.6383	15.9967	13.3386	4.5298	15.3827	13.9643	3.1861	15.1841	12.5127
662	15.6936	13.957	15.3338	16.4669	5.03464	16.4064	14.8045	3.27764	14.0221	11.6437
663	14.6564	13.7353	14.8123	17.4644	5.03542	15.1769	14.7581	4.39228	18.0345	13.4034
664	15.6492	14.6819	11.9682	16.037	5.0595	14.9189	15.5562	2.99793	17.6593	10.0485
665	16.3181	13.3761	15.7092	16.6651	4.16374	15.4775	15.5968	4.54892	17.1862	14.3947
666	15.9874	12.4794	15.4441	14.2019	4.90601	15.789	15.4697	5.20184	17.2804	9.79931
667	15.533	13.2124	15.1291	20.7109	4.96412	14.8055	10.461	3.29717	12.1061	14.9917
668	12.1676	14.0158	14.9907	20.4641	4.9947	18.2519	14.5231	5.4016	18.7649	13.3042
669	16.3223	12.9206	14.9167	9.82558	4.63284	17.9315	13.1497	3.19299	15.6635	12.9132
670	15.4437	12.9642	14.9162	15.125	5.08337	17.9353	13.0491	3.8476	19.6858	14.2028
671	15.6163	13.2092	14.977	18.5636	4.8857	17.9383	14.8246	5.97614	11.8436	13.9469
672	14.9882	13.4659	14.1115	21.8244	4.94539	17.1276	8.82184	5.24614	16.5121	13.7369
673	14.8129	12.45	14.6936	17.3745	4.65778	13.6207	7.46306	5.7396	12.558	12.9376
674	15.7081	14.1344	15.2928	14.9947	4.4115	18.6579	15.4779	5.43916	14.6988	12.0513
675	15.2322	13.0735	15.0127	15.9631	5.21553	20.2274	14.1278	6.13507	17.4251	15.5214
676	15.2333	13.5241	15.0815	14.4393	4.77011	20.1622	13.6787	5.74491	17.1247	8.61713
677	14.6678	13.2689	14.3757	9.13008	4.81235	15.6445	16.3867	5.61371	13.861	13.453
678	13.9187	12.5434	14.8513	8.8482	4.91049	7.37728	8.3633	6.07857	17.2345	13.5842
679	14.6395	14.0614	13.4311	7.01825	4.79886	15.8766	15.54	5.96311	13.7767	11.4708
680	14.8283	13.5615	15.3768	11.0776	5.02011	16.2156	12.3384	5.68679	15.944	10.7182
681	14.245	13.3575	15.0379	20.2575	5.72935	16.3691	12.9157	5.71178	16.7007	12.6083
682	15.1486	12.3044	14.7903	21.6466	4.59201	15.557	8.16204	5.61271	18.0406	11.248
683	14.8469	12.3121	15.3254	11.3733	5.55991	15.5575	16.3409	5.5255	17.8922	13.8999
684	14.0545	13.8249	15.4168	16.0083	4.51371	17.0725	15.82	4.93038	15.5686	13.4758
685	15.8817	14.4822	14.6091	13.7121	4.91876	16.5386	13.985	5.61385	17.2939	14.7629
686	14.9387	13.7848	14.8353	22.1171	5.06169	10.91	16.0065	5.59978	16.762	14.705
687	14.2662	13.4473	14.0608	15.3058	5.93805	18.0906	16.0203	5.48603	12.4991	12.6815
688	15.2363	12.6756	15.0874	8.5221	5.05927	17.0124	15.1336	5.11654	12.6938	13.8795
689	14.8851	13.1246	15.2647	6.95203	4.80221	17.2222	13.8224	5.31511	14.2432	15.732
690	14.9842	13.5925	15.4351	9.36389	5.84243	17.8803	14.4513	5.75417	14.5629	16.337
691	14.055	13.946	15.4582	10.5835	5.76933	18.394	15.2128	5.67542	14.9131	16.2314
692	14.7593	13.5653	14.6359	7.81888	5.97977	17.5182	15.6045	5.6921	15.3334	16.7985
693	12.4464	13.6607	15.6502	18.6396	5.47976	15.4398	14.5858	5.33787	17.1883	17.4986
694	14.899	13.9333	14.6491	6.69616	5.00494	9.22121	14.3137	5.58822	15.0312	16.4274
695	15.081	14.4278	14.8764	11.5053	5.18717	17.5522	15.1258	5.92236	17.1327	18.0621
696	14.7568	13.2892	16.2045	16.9354	5.55243	17.3114	12.743	3.23905	16.3617	14.6606
697	14.4995	12.2488	14.5147	19.5348	4.49671	14.3224	13.7745	3.16931	15.71	15.8228
698	16.5493	13.9872	15.0851	16.0024	5.10734	14.8752	13.1588	5.18932	14.0953	17.2043
699	15.5254	13.1353	15.217	19.7496	5.23769	16.141	11.195	4.85373	12.8179	15.965
700	14.3869	14.4412	14.7255	19.9645	5.23048	14.8968	13.862	4.8729	16.3226	15.7319
701	16.1811	13.6471	14.7323	8.50102	4.88153	14.1034	15.4787	5.12879	17.5163	16.7091
702	15.4534	11.8394	15.0274	17.0699	4.82817	14.2359	12.7539	5.16965	15.1352	16.3844
703	14.7472	12.5798	14.4945	16.7335	5.25144	20.2458	14.8165	3.0661	15.8221	16.9638
704	15.1333	13.3114	15.0436	17.2981	4.1779	16.8342	15.2053	3.39798	17.3922	17.4597
705	14.8628	14.035	16.128	15.0336	4.84268	15.179	16.1705	4.6345	16.4687	16.3112
706	15.313	11.823	14.7096	16.2115	5.00219	16.9684	15.4078	4.97211	15.166	16.8445
707	15.4993	13.3027	14.9647	22.4226	4.67397	15.974	15.5959	5.4364	16.4167	17.8325
708	15.0746	14.915	15.3312	21.3844	5.31194	16.2253	14.1869	5.25887	17.0443	16.9738
709	15.1002	13.0368	15.5812	21.3069	5.47089	16.3159	13.2124	5.90466	17.2061	16.7101
710	16.479	13.3143	14.9087	21.556	5.30528	16.956	15.2707	5.93391	16.0604	16.4693
711	16.5703	14.339	14.3455	18.0044	5.02671	16.3901	14.6681	6.08586	13.4172	16.4227
712	16.538	12.4529	15.0861	13.4671	5.62209	18.1993	15.2299	6.45492	13.4516	16.3685
713	14.9728	12.4089	14.9646	21.6472	4.83205	17.3548	14.1503	5.60753	15.8918	14.8909
714	14.9963	11.9107	14.4999	20.0947	6.45824	15.4379	14.0324	5.30212	14.8887	15.258
715	16.2635	12.9903	14.8846	16.9885	6.01087	16.4815	14.8593	5.91411	12.8753	16.2282
716	16.2639	12.1928	15.5078	19.6952	4.46854	16.797	14.9579	6.13129	14.766	16.4047
717	15.2754	13.9056	15.245	17.3712	4.8725	16.6318	15.717	5.60699	13.9896	16.8956
718	14.5283	12.3745	14.0953	8.69465	4.85003	16.9676	14.0769	5.42789	17.6123	16.0255
719	14.7164	12.6734	14.8962	7.4799	4.65166	12.646	16.0528	6.09165	16.9099	16.3026
720	15.7425	12.3271	15.0683	7.56679	4.34667	17.9669	14.5373	5.68153	16.4483	15.3314
721	14.5979	11.4157	14.8772	9.10978	5.41005	18.1163	14.5561	5.47766	16.4429	16.1966
722	15.191	13.8014	14.6937	15.8626	5.36389	19.8285	13.3565	5.5342	12.618	16.4713
723	15.0759	13.0724	14.9723	19.9236	5.2846	14.5275	8.41675	5.89849	15.5128	15.9848
724	14.6058	13.7219	13.8501	21.0908	5.05091	15.5308	14.0691	6.00265	16.1386	16.3126
725	16.0793	12.7428	15.2512	21.8597	5.0462	14.566	16.1881	5.86299	17.0469	15.3958
726	15.0249	14.973	15.2472	20.8266	5.58762	16.3795	14.7494	5.27194	18.2159	17.0117
727	15.04	14.5133	14.6046	21.2363	4.96082	13.5129	14.9608	5.72492	15.6404	15.1537
728	16.1003	12.1922	15.0511	13.7076	5.11319	14.5715	15.3761	5.6437	17.4581	16.9565
729	14.9538	13.9767	14.8446	18.8762	4.65575	18.3001	9.41997	5.16422	15.78	17.0049
730	14.2107	13.1224	14.6812	18.6285	4.88981	16.1221	15.5346	5.8002	15.3742	17.2689
731	14.9465	14.6683	14.997	21.7454	4.86943	14.9604	10.6547	5.56367	14.7926	16.7488
732	14.6628	14.5506	14.3709	15.9734	4.67061	15.3028	11.9252	5.11875	17.7798	16.8007
733	13.1679	12.4295	13.5518	18.7722	5.19558	12.032	12.9592	6.27914	17.1502	16.3603
734	14.9222	14.9581	15.0372	21.7464	5.65615	14.193	14.5631	5.94056	16.0563	17.1586
735	16.156	14.0807	15.1739	22.2809	5.90011	12.4736	13.9531	5.17752	17.2599	16.8594
736	15.1802	13.1885	15.1312	20.9219	5.53315	14.1203	13.5168	5.57769	13.7363	14.9762
737	14.1726	12.8993	15.478	14.0745	5.66466	13.4507	14.162	5.06464	14.429	16.306
738	14.511	12.9472	16.2494	19.0405	5.60943	13.7973	12.7519	4.92435	13.946	16.3319
739	14.0259	13.2593	13.8302	16.478	5.65831	15.4908	13.8007	5.31227	18.0173	17.6356
740	14.1504	13.5312	14.5207	21.4534	5.91025	17.1278	14.5246	4.58092	18.0866	14.3432
741	14.9064	13.2939	16.8226	13.6878	5.70635	13.2679	14.4681	5.30328	16.4035	12.1713
742	14.0024	12.1677	14.6733	19.0753	5.58866	13.5186	14.9736	5.25203	14.1413	18.1969
743	13.3848	11.8637	13.8992	27.2276	5.86904	14.735	14.4748	5.84311	15.2886	10.2525
744	16.2516	11.6647	14.9067	11.6174	5.84212	14.4771	15.3673	5.2098	16.5672	11.6927
745	13.3502	11.4189	15.2483	19.7003	5.96126	14.7065	15.215	4.30452	14.8091	14.2785
746	14.7689	11.2952	15.4996	21.1423	6.36542	13.7877	14.824	5.06374	15.8651	14.1194
747	15.4445	14.1357	15.1766	22.6152	5.52992	13.9896	13.3345	4.63846	18.3343	14.9253
748	13.373	13.8856	14.9125	17.3303	6.05925	17.4442	15.4724	4.9982	12.4088	15.2282
749	13.1641	14.3307	14.2243	18.6236	5.2311	16.992	15.0581	5.02836	14.8271	13.9311
750	13.5503	12.3278	16.4399	14.4439	5.27956	14.3664	15.5248	4.8973	15.8794	17.5217
751	13.6718	14.1914	14.5182	19.4011	4.60814	17.6252	12.7852	5.09678	14.9309	17.876
752	14.6134	12.1374	16.6337	14.3151	5.31957	14.264	15.3319	4.92988	14.4378	16.2872
753	16.0231	11.8635	15.7164	20.5582	5.06028	16.4502	14.5684	5.37536	15.6824	14.3793
754	15.9327	11.8696	15.5329	16.7027	5.00412	17.2847	15.1028	5.44042	12.2462	16.8682
755	14.3753	12.8526	15.0721	21.9776	6.18691	15.9287	13.3971	5.50815	12.6313	15.9762
756	15.6192	12.1601	12.9908	21.4016	5.48496	13.1749	12.7229	5.11173	16.0442	17.0662
757	15.19	11.2569	13.0886	15.1804	4.51161	14.6068	15.1706	5.22825	19.6856	17.2609
758	16.0135	13.1837	15.3931	14.7819	6.06706	16.2361	14.5904	4.50384	17.9381	14.6105
759	15.586	12.8984	14.9823	18.3979	4.17762	14.1879	15.2032	5.21541	19.2279	15.9289
760	14.2891	12.5391	14.3942	16.5366	5.22147	16.2755	14.7736	5.08326	17.8153	15.5419
761	15.3914	13.3957	14.2118	11.5163	4.52639	13.73	14.7406	4.76245	16.6916	16.3016
762	15.14	13.0586	15.7345	17.5426	3.14175	14.868	15.2564	5.08665	17.1835	16.2611
763	16.2191	13.6348	13.5233	15.4681	3.33164	16.4647	14.3739	4.32855	16.5417	13.0322
764	15.5793	12.3927	14.6073	16.7847	3.02337	15.5693	14.3397	4.93905	17.1256	16.1713
765	14.8288	14.3391	14.7432	18.4713	3.61799	14.1955	14.6815	4.99304	12.5671	14.9227
766	15.5341	14.5882	14.4929	17.4506	3.45085	16.3394	14.7205	5.09781	16.0441	16.8874
767	14.4937	11.3027	14.8016	17.5271	3.0737	15.8661	15.4336	5.63925	16.3398	19.5341
768	13.2255	14.0411	15.4293	16.6666	6.10292	15.8037	14.7187	5.23802	16.2821	14.7232
769	13.7503	12.249	15.1921	14.4612	5.85248	15.8369	14.5233	5.02336	14.4073	15.8811
770	13.9036	13.8701	15.3757	17.5439	5.87235	15.1997	15.144	4.94322	14.8647	15.7493
771	15.8313	14.5389	14.9478	14.9558	5.83256	13.5402	14.835	5.00155	14.9657	16.7895
772	15.1454	12.1425	15.5545	10.1945	6.11299	15.1061	14.5625	5.25692	11.9521	15.9087
773	15.3059	12.0289	16.0301	9.64937	5.75722	15.6516	13.6	4.5019	16.6628	16.3484
774	15.1106	12.9765	15.9542	16.4732	5.75845	15.044	14.0324	4.81883	15.0342	15.6296
775	13.9972	12.4089	15.0067	24.6474	5.83545	15.4195	13.4856	4.93737	15.5012	16.7734
776	15.5087	11.653	15.5421	14.9555	4.98822	13.7912	13.7514	5.63525	17.568	14.8843
777	13.3986	12.8704	13.9828	18.1626	5.97007	13.9393	14.6567	5.15009	16.553	12.5327
778	15.4408	12.5845	14.7232	14.5783	5.69738	15.2344	14.7352	4.93912	14.8951	16.0865
779	14.5844	12.7932	15.1631	17.1179	5.65433	14.4611	15.6519	4.90789	13.2573	15.0732
780	14.6069	13.2491	15.9253	15.9607	5.445	13.6871	14.8492	5.09285	13.7678	14.3402
781	14.4989	13.7736	14.8352	6.7322	5.95987	13.6601	14.6743	4.92128	17.9819	15.5551
782	14.0679	12.8814	15.816	16.3868	4.4559	14.9916	15.1426	4.97495	13.3808	16.0611
783	14.7923	12.8392	14.9698	18.5442	4.43491	15.0218	14.7018	5.09543	14.0337	16.1293
784	13.4043	13.5479	14.9083	20.7498	5.56309	14.9664	15.1696	4.96536	15.3634	15.7708
785	15.7002	13.4082	15.55	16.1684	5.45326	12.1827	14.05	5.22402	20.473	15.8977
786	15.1867	11.5488	14.3866	10.1025	5.72409	15.26	14.6231	5.13346	17.2074	15.2255
787	15.1055	12.6035	14.6666	14.6593	6.19084	14.7151	14.021	5.05609	14.4644	15.3157
788	20.2489	12.0357	14.5589	17.0531	4.68546	14.6936	15.3624	4.68325	16.7763	15.1216
789	16.1656	10.8659	14.928	17.3659	6.16883	14.7789	13.918	5.1562	16.4825	17.1329
790	15.2045	12.1565	14.377	15.9949	5.82794	15.6085	15.2982	5.28994	16.9226	17.2249
791	13.5676	13.0394	13.9039	14.5418	5.83805	14.8761	14.652	4.9602	17.6437	17.4544
792	15.3677	11.742	15.608	19.8745	6.45745	14.7855	13.8191	4.33225	14.3553	17.0054
793	14.1605	12.91	15.9728	20.4291	5.73308	14.5754	14.7984	5.17707	11.8695	14.1203
794	14.8791	12.831	14.1286	19.7188	6.79179	15.2529	14.5953	5.02692	14.6487	13.5469
795	15.5932	12.7722	15.0775	19.1342	5.80097	15.7112	15.2863	4.5614	15.0031	11.9228
796	15.1375	12.7508	14.4926	13.9758	5.88565	15.3762	10.1342	5.14375	14.4945	15.0774
797	15.1867	13.2869	14.5269	19.4785	5.59337	15.2561	13.9379	5.51521	14.3955	15.1337
798	14.8472	11.317	13.5986	15.2137	5.05562	15.1324	14.2201	4.22674	14.3476	13.4902
799	16.1977	11.5454	15.941	23.8847	5.25526	15.1743	13.5603	5.25582	13.3718	15.2698
800	14.8726	11.2392	14.2574	15.3666	5.24854	15.7392	13.9973	4.49649	16.3066	14.9879
801	15.648	13.4092	12.4855	24.6864	5.49664	14.8281	12.99	5.00112	18.1328	13.6748
802	14.2948	13.3292	14.812	18.7948	5.25687	15.6111	13.0825	5.64119	20.9602	15.4319
803	15.3838	13.9549	14.498	16.5647	4.86656	14.5534	15.7404	5.88225	18.0171	18.2175
804	15.1365	13.671	13.4004	20.1364	5.29429	15.8664	14.1043	6.30348	16.3973	14.3125
805	15.0321	12.8761	16.2825	8.66147	5.12367	16.0337	14.9428	6.45443	17.7963	16.1143
806	14.6236	11.5993	11.0693	14.0051	4.87234	15.5428	14.1286	6.37132	18.2821	13.5782
807	16.0508	11.9276	10.3242	13.5389	4.73235	15.8898	14.7505	6.08609	15.5071	17.0319
808	15.9377	12.6097	14.9773	10.9915	4.58513	15.6142	14.5444	6.49568	16.5351	16.4464
809	15.5999	14.0247	14.2001	15.1282	4.93983	15.228	14.6121	5.68928	15.5028	14.1121
810	15.7819	13.4922	14.6966	14.1919	5.22957	15.9665	14.8336	4.59098	15.885	14.4815
811	15.5551	11.6409	14.5149	17.4362	5.05562	14.9131	13.9029	4.9608	15.8374	14.7028
812	15.7106	13.0387	14.1108	15.2494	5.06909	16.0333	14.0194	4.88672	17.5126	16.7337
813	16.6146	14.0401	15.0138	13.7611	6.66362	19.7454	14.0896	5.40887	16.5562	11.302
814	14.9009	13.0939	10.4539	18.0098	5.27448	19.4973	14.9254	5.19845	7.90355	14.4317
815	14.7938	13.8574	14.3537	8.24411	5.44499	15.9858	14.6924	5.24317	16.074	16.3087
816	16.0513	12.7612	14.4257	14.8091	5.31163	12.8621	14.475	5.25642	15.7151	16.7673
817	13.6379	12.2075	14.4631	18.137	5.14089	19.7234	14.3122	5.08439	12.901	16.844
818	14.6488	11.5932	14.5352	18.0362	5.97979	13.5815	14.574	5.43173	17.3743	14.8374
819	15.6514	13.9607	14.4674	7.36974	5.46367	18.6867	14.7454	4.87413	16.9384	14.9808
820	15.0847	12.4237	14.5577	7.61634	5.06145	17.1074	14.8912	5.19377	14.538	14.7062
821	14.7698	13.8823	14.1969	16.1849	5.07833	18.2075	15.2726	4.88252	15.1837	17.1761
822	15.1913	12.6826	14.6587	17.214	5.00194	11.1142	15.0281	5.14427	12.9229	15.4174
823	15.3906	11.3023	14.3871	15.158	5.04404	17.4966	15.0307	5.83425	12.6598	11.6698
824	14.7929	14.3462	14.8936	20.0512	4.70177	16.8467	14.7332	6.88414	12.7857	11.4861
825	15.0028	12.7618	14.4913	17.6477	4.8617	17.3961	14.6165	6.29843	15.0174	16.051
826	15.2862	11.7156	15.0553	15.1178	5.10772	15.3475	14.7174	5.46992	14.5861	15.8489
827	15.618	13.9738	14.9294	17.6714	5.00201	18.29	15.3925	6.12216	13.3069	13.987
828	17.0904	14.0883	14.3468	14.85	5.76093	19.2299	15.0772	4.9561	15.9761	13.7185
829	14.3518	11.676	12.2444	16.1177	4.65126	16.1148	14.9532	6.67387	12.396	12.805
830	13.8866	14.452	15.7359	16.4414	4.54462	16.5392	14.9138	6.84499	16.7192	14.7435
831	15.1732	13.6568	16.0478	19.1804	4.70739	17.7707	16.49	6.78898	14.7312	10.9374
832	14.7552	12.5033	14.7252	14.9853	4.89396	16.7292	16.5836	5.68509	16.2892	14.0585
833	16.7916	11.943	16.2281	13.9385	5.58051	13.9247	17.7826	5.96663	17.0539	11.816
834	14.9409	12.3686	16.3848	17.5573	5.02083	18.1003	15.6478	5.11027	18.8009	12.5244
835	16.1807	12.8734	16.2172	17.8521	5.6152	18.0386	14.8285	5.43829	17.7123	14.7923
836	15.3036	12.4142	15.6199	17.3622	5.16244	14.74	14.9675	5.7611	15.175	14.4763
837	15.8709	12.7505	13.9576	17.3136	5.31703	9.81712	13.7225	4.79455	17.0279	16.4539
838	15.2437	13.0391	14.3222	16.9841	5.22077	13.1457	14.6429	5.57105	17.9111	15.3277
839	15.2503	13.3511	14.1191	18.8162	5.37705	17.4224	15.0782	4.38261	14.6356	19.1196
840	15.1925	12.9783	14.0119	18.2262	5.06939	16.5214	15.0661	5.49846	19.0172	12.3382
841	15.7364	13.9684	14.328	14.612	5.2789	14.6312	15.145	5.28479	15.8339	17.6308
842	14.9113	11.7105	13.4805	18.2465	5.15788	14.8988	15.1946	6.05541	12.5973	17.576
843	14.8911	13.9632	14.7817	7.96779	4.57961	16.7017	14.5197	5.56196	12.9075	15.1623
844	13.8688	13.2872	15.1154	13.918	4.81308	15.1935	15.1065	5.34936	14.9444	18.5951
845	13.9945	13.9593	15.1409	10.8646	5.04745	15.0376	14.3349	5.48088	18.4915	14.8534
846	15.1217	14.1324	14.3569	15.2416	5.33804	14.2035	14.4235	5.15339	16.5655	15.0853
847	16.0828	12.6002	14.3351	19.6694	5.66704	16.2398	14.7582	5.23786	15.0046	17.2371
848	15.7028	12.7795	13.8249	9.54862	6.04392	14.5333	15.2652	4.17192	16.0516	16.345
849	14.9226	13.7785	16.3154	8.6268	4.53663	16.7653	15.2642	4.74355	12.7242	15.0362
850	14.9187	13.3195	14.1172	13.4598	4.98985	17.9564	14.6304	4.41582	12.3102	16.6249
851	14.3168	13.3145	15.669	13.429	4.79689	20.818	14.9697	5.49558	15.8162	16.0828
852	15.3479	13.5483	13.4669	13.5216	5.34175	16.1413	15.1167	5.44935	13.5038	14.9938
853	14.4401	14.0625	14.8891	12.9485	4.89938	15.9561	14.537	4.68801	13.8138	15.3221
854	15.8224	14.0035	13.8356	11.9805	4.86033	13.9057	15.0251	5.45736	12.2631	15.9419
855	15.2723	12.8056	17.3405	12.609	5.13251	15.2495	15.1628	6.41302	15.1098	17.1893
856	15.3561	13.8638	16.5228	13.9463	4.92655	12.0262	15.4864	6.1091	12.8596	14.8877
857	15.7901	14.325	15.7557	8.34978	3.94118	11.7813	15.4353	6.26456	14.1213	15.9323
858	14.8655	13.6812	16.1754	10.9052	4.90213	13.6882	13.9219	6.84251	13.2644	15.9132
859	14.8159	13.5037	16.2341	13.581	4.78327	14.9725	14.5613	5.57645	16.2121	16.88
860	14.0005	13.3885	12.8868	16.1281	4.5933	16.2315	13.7504	7.06125	15.7259	14.3062
861	14.1924	13.6118	13.8187	17.5221	4.23413	16.3038	14.1636	5.54673	13.8693	16.7368
862	14.7792	13.8136	13.9022	12.0133	5.5391	16.0617	15.1165	4.77798	14.0799	14.6394
863	15.6844	13.6987	16.1336	6.04375	4.97741	9.9218	14.4926	5.04116	12.188	15.8104
864	14.9382	13.042	13.9837	12.1873	4.67683	14.8723	15.2324	5.22144	12.5628	15.4171
865	16.2036	12.9363	15.7906	18.4384	4.94013	14.5002	16.1159	5.46122	13.5558	15.6823
866	15.2283	8.27524	13.9721	13.756	4.95608	15.9195	13.7592	5.19315	14.2174	16.4409
867	15.2557	11.9801	15.9204	13.7463	4.80844	16.0835	15.4812	5.19177	14.7752	13.5865
868	14.6015	13.1842	15.7064	17.1041	4.3208	12.4697	16.0557	6.01066	16.5699	15.1843
869	15.5756	13.2726	14.1545	12.8223	5.35809	15.4316	14.6789	4.59804	13.8838	13.5075
870	14.5185	13.4394	14.1052	11.3788	3.10214	11.6746	16.3656	5.65932	14.8553	14.6653
871	15.4509	13.0914	16.0673	10.5861	4.91034	18.6684	15.5015	4.92962	15.204	13.9451
872	13.1109	13.5166	15.5403	11.8485	5.24828	18.5724	15.0626	4.68302	14.1248	15.0739
873	14.3465	13.979	15.8605	16.6945	4.3895	15.7592	15.4965	5.47397	14.6575	17.5947
874	18.3689	12.866	14.816	10.7923	4.75567	17.0052	15.3369	5.72022	19.1467	11.0024
875	15.2136	13.412	13.6808	16.7354	5.0438	16.4414	15.124	5.24401	15.1566	16.5256
876	14.4223	12.8435	15.7748	15.757	5.44638	14.0086	15.4179	5.65778	13.2062	13.9559
877	16.1232	13.6774	14.7686	17.065	4.5563	15.1036	16.1211	6.18256	13.5896	12.0475
878	15.1373	15.5949	15.3575	16.7536	4.97869	15.1059	15.2681	6.02429	16.4883	14.9896
879	13.6167	13.4271	14.1417	17.6068	4.78123	16.6853	15.7059	5.24897	14.2015	14.3279
880	13.0475	13.344	13.8343	14.7652	5.15024	15.9082	14.2927	5.37639	14.434	16.3478
881	15.3563	11.6381	15.3281	16.7226	4.96201	16.5223	14.7721	5.22931	15.9016	16.6606
882	16.2967	13.7988	15.203	15.194	4.99454	17.7156	15.3932	5.54838	15.6622	14.4461
883	16.5971	14.3186	16.0059	14.7999	5.01603	15.425	15.343	5.08835	17.8539	14.0352
884	15.4091	13.594	15.4077	10.3379	4.28669	14.6707	14.7604	5.07951	17.0563	16.9164
885	14.9257	13.7929	14.8054	8.02391	5.0373	14.017	14.5669	4.94938	13.94	12.7571
886	14.9765	15.1925	13.8244	20.8465	5.12927	12.3011	14.9994	5.09495	14.981	15.7393
887	16.3723	12.8847	15.2358	17.2918	4.75287	14.3326	14.8926	5.79315	14.4293	15.4476
888	14.7042	14.7413	14.7473	19.2902	4.83976	14.9395	14.3122	4.66875	13.5758	13.3932
889	15.4818	14.1945	13.6862	19.2759	4.70634	15.2571	14.3867	5.57757	10.7664	12.3009
890	15.8061	14.8977	16.0941	19.6014	3.67359	16.4428	14.5044	5.16086	12.5192	15.8509
891	14.497	14.1038	16.27	22.0075	5.10001	13.689	14.7957	4.96923	14.9372	15.5415
892	14.0863	14.9912	14.2326	16.6892	4.86434	14.5987	14.8186	5.47175	13.1872	15.309
893	13.7849	14.7916	13.1559	19.496	4.83844	15.0388	14.7394	4.9224	11.8534	14.2663
894	15.9684	14.7826	16.2237	18.591	4.74165	15.2646	14.88	5.42212	14.0034	15.0187
895	14.8381	14.2073	15.4489	12.8836	5.89777	15.3509	14.5789	5.11421	13.8906	16.4125
896	15.2642	14.3853	15.0485	15.8079	4.96707	16.3479	15.4446	5.45827	13.6361	14.4611
897	14.559	14.8499	15.8673	17.7672	4.98469	14.761	15.5068	4.84701	14.0457	15.6866
898	15.3111	13.7374	15.2526	18.7783	4.23853	14.7481	14.2772	5.4371	15.338	13.3295
899	14.5471	14.163	16.0101	17.6913	5.31748	14.8524	15.2462	5.10836	14.5322	14.3734
900	14.4077	13.3151	15.9063	18.1258	6.11637	18.292	14.6305	5.11281	15.0924	14.3648
901	14.1784	13.2708	14.2634	15.7608	4.86253	16.8572	14.2567	4.77214	15.3339	15.4609
902	14.2543	14.9757	15.6787	13.7684	5.34598	17.0997	14.7765	3.87049	15.7435	12.7946
903	13.9269	13.8117	15.9029	13.0976	4.02198	13.4781	15.0294	6.35823	14.6493	12.4658
904	14.8383	11.8485	12.7207	18.5968	4.9756	16.0498	15.1674	5.25693	14.565	8.94032
905	14.053	12.5728	15.6789	19.4517	4.93166	17.4908	14.8503	7.03563	17.772	14.0965
906	14.6687	14.2791	15.8922	16.1798	4.71084	15.3176	13.6354	4.9981	17.2164	10.4742
907	14.5777	14.2623	13.1195	17.7102	4.83944	14.7299	14.6779	3.12166	15.0715	13.1354
908	14.5648	14.9245	18.2385	18.0332	5.27734	18.076	14.4235	5.27639	16.2917	16.397
909	15.7348	14.8275	19.4272	18.5282	5.69109	17.1491	13.3253	5.43054	14.3009	12.3014
910	14.3397	14.3612	17.3971	13.6363	5.1044	15.2123	15.6735	5.25361	15.1023	11.3102
911	15.1009	15.4618	17.0414	15.4146	4.48664	15.0048	14.9257	5.60172	13.4177	13.7235
912	15.103	14.6595	15.1042	19.455	4.95039	16.5171	14.8137	5.75324	19.9609	14.9656
913	14.5316	12.677	19.4766	15.2799	4.89394	15.7517	14.744	5.32794	16.1039	14.2915
914	14.6974	14.0254	16.8771	18.2612	5.2992	14.9044	14.8808	5.91861	15.5902	14.3093
915	15.8721	14.2643	14.396	14.9052	5.25959	14.7354	14.9996	5.07545	13.4597	17.9138
916	15.0368	11.0844	16.3314	14.3343	4.79562	12.764	15.5582	5.20467	14.2529	13.3464
917	16.1038	12.3405	15.571	14.2899	4.86224	16.1337	15.1643	5.7581	13.8153	15.6882
918	15.0856	13.8395	17.2032	16.7734	4.50383	13.2159	14.5328	5.46326	13.9825	15.8735
919	16.4273	7.99965	16.7931	19.4195	4.82195	15.9536	14.3464	5.15008	15.1185	15.7882
920	15.179	13.699	17.0632	18.3038	5.41568	15.5884	15.3759	4.3095	16.753	13.1693
921	15.9614	14.6296	14.0305	19.1225	5.0308	11.5881	15.1158	5.05686	15.4343	14.345
922	14.8469	13.3975	17.1038	20.2365	5.22052	11.0037	15.6583	5.01486	15.4708	15.9922
923	15.1349	13.2383	16.1069	12.2861	5.14979	16.1454	15.6045	5.43997	16.2309	10.6827
924	15.6426	14.3102	14.2422	20.5606	4.6511	16.4315	15.4983	5.26974	17.6856	16.5526
925	14.124	13.9886	12.2139	10.3148	4.9512	17.4701	15.2046	4.97847	15.7834	14.1867
926	14.2645	13.9896	13.2358	22.4958	3.97586	7.39225	15.2704	5.082	15.1735	17.4369
927	14.9914	13.3618	11.8708	17.701	5.56608	11.875	14.8268	5.55551	16.1927	18.1017
928	15.2221	14.2495	12.9361	12.9072	4.91316	17.888	11.0716	6.38945	15.069	14.535
929	14.6729	13.9738	15.1216	16.1421	4.9094	17.9854	14.9733	5.30274	17.1186	16.8148
930	16.1362	13.488	13.7644	16.375	5.29135	13.9394	14.7526	5.32496	14.9349	15.0584
931	14.8891	14.2493	15.7281	16.21	4.33541	15.881	14.9892	5.32534	15.8526	16.3838
932	14.7731	12.7358	15.0335	15.6415	5.18867	12.8134	14.7607	5.73065	15.7892	18.9771
933	15.0774	13.8541	12.1216	14.2064	5.23103	14.1873	15.2338	4.04308	15.6722	17.1675
934	14.5521	13.0346	14.6936	15.5287	5.25679	14.8476	14.3954	4.45909	17.2173	16.791
935	16.1357	14.4442	15.4195	15.1424	4.99211	15.0688	14.9073	5.37353	13.3517	18.6889
936	12.7291	13.7172	15.5785	18.5008	5.40325	13.5939	14.1528	5.68835	15.4287	14.5778
937	15.5996	14.068	17.031	15.4512	5.23613	13.9728	14.6834	4.87987	15.3977	17.4957
938	16.3601	13.8012	14.6165	9.23329	5.3521	13.8499	15.6401	5.173	15.0563	16.1112
939	14.6571	13.8514	13.4169	18.4353	5.27719	18.2661	15.3524	4.92495	16.2023	15.0699
940	16.135	13.7007	14.2102	18.2544	4.76806	12.5289	15.2274	5.41782	16.2061	16.1992
941	15.5256	13.7824	15.4141	17.7548	5.35475	15.4391	14.6814	5.00753	14.3132	15.9999
942	14.9744	13.5961	13.2384	17.871	4.76437	23.4013	15.5534	5.54857	15.055	16.7459
943	15.7783	14.0133	13.7071	16.4962	5.17633	23.4121	16.2789	4.7055	14.2473	9.44644
944	15.4613	12.9204	15.122	17.4779	4.88867	23.1304	16.8446	5.78689	14.4655	8.66499
945	15.5542	15.0208	16.6357	18.0682	5.18206	15.485	15.2195	5.20322	15.3215	10.0977
946	15.044	13.2966	13.3971	16.6309	5.24249	19.0436	15.2263	4.90604	14.805	8.45945
947	15.2618	15.8379	13.9511	16.3343	4.64499	14.9738	14.896	4.92394	15.2107	8.21212
948	14.9751	15.5575	13.0348	16.6916	4.96769	19.6391	16.6968	4.91428	15.2981	8.72235
949	14.8238	14.6078	13.5095	16.7529	4.46714	13.8847	15.6684	5.55147	15.0483	8.86197
950	16.092	15.4711	12.5372	15.7502	5.35189	11.9571	10.1718	5.40972	15.9578	8.53669
951	15.1487	15.4445	11.1892	15.1431	5.08733	15.5752	15.2179	5.94504	15.6744	8.56901
952	15.7023	13.03	12.069	16.8187	4.8327	20.6806	14.9226	5.58661	15.3938	8.43867
953	15.0497	13.915	15.0689	16.1937	4.43458	17.4579	14.3795	5.39303	14.9925	8.36747
954	14.2051	13.6266	15.2848	15.0845	5.04008	16.1467	15.8889	5.38975	15.5268	7.92046
955	14.5596	15.3101	15.8053	20.7409	4.93402	14.5811	15.422	6.0088	15.3532	9.01098
956	14.9444	13.7875	12.5183	21.4872	5.01368	15.4519	14.7648	5.2069	15.1624	10.3408
957	14.856	14.5458	15.7689	18.7744	4.75623	14.7975	14.9918	5.05709	15.5599	7.07018
958	15.4714	14.3837	15.4602	12.8113	5.12657	15.0669	10.9895	5.06473	15.1019	15.2024
959	15.8734	13.8344	12.8161	14.0343	5.44841	15.5836	14.9823	5.76551	15.8736	13.9424
960	16.4632	15.0348	16.3893	17.6689	5.06144	16.594	15.041	5.65051	13.5667	9.73584
961	14.0455	14.3621	10.162	16.8002	5.10762	14.1238	15.3361	5.9398	14.2645	9.71033
962	15.1976	14.917	14.6582	16.0774	4.66168	17.5273	14.7867	5.325	16.5526	13.4343
963	15.6282	15.5126	15.6559	13.8485	4.90823	18.7254	15.0425	5.75759	15.7424	14.0286
964	15.3761	14.0581	16.0253	19.1959	4.22203	19.1646	15.2011	5.58557	15.8496	16.0598
965	15.5387	14.9812	15.5904	25.3322	5.26299	14.2519	15.8733	4.96469	14.7374	15.2157
966	15.7165	14.9556	15.191	11.8839	5.16987	14.1739	15.538	5.17607	15.474	13.4281
967	15.4466	14.823	14.9482	18.524	5.36482	14.6566	15.4707	5.23634	13.3735	11.4067
968	16.0865	14.6555	15.5173	14.2871	4.94929	16.875	16.3656	5.0855	15.8713	14.8687
969	17.0121	15.3533	15.791	12.3978	4.42749	14.2844	16.4123	5.29269	13.998	15.4989
970	16.2601	14.6627	15.4107	19.6482	5.07087	16.2242	10.5272	5.32748	15.8729	15.4813
971	14.9278	14.814	15.2388	16.0482	5.04409	15.8805	15.4416	5.33421	15.1067	15.8905
972	14.5718	14.7293	14.672	18.728	5.1936	15.402	15.0779	5.07962	14.6986	16.235
973	14.1657	15.7898	15.6043	14.616	5.66972	15.6964	15.3104	5.66642	11.619	17.9436
974	14.6245	15.6364	13.7811	13.9208	4.92174	13.7282	14.6759	5.56613	15.394	12.7524
975	15.0368	14.7916	15.8184	15.24	5.13778	13.6826	14.4033	5.63015	15.1326	13.0273
976	14.7946	15.348	15.1302	15.7947	4.54339	15.4733	15.1819	4.95285	13.1528	12.1713
977	15.2306	15.053	15.4496	6.22149	5.22194	15.1275	15.1519	3.01776	14.1863	11.1805
978	15.5181	14.7441	14.1688	16.2123	4.97896	15.3663	15.496	3.0136	13.9415	14.6433
979	15.2259	15.5618	15.3826	13.226	4.62978	15.8845	16.1869	5.26178	14.1377	13.595
980	14.0805	15.2625	12.1516	27.0849	4.92096	8.237	14.872	4.82002	14.8446	15.323
981	15.1032	14.5953	10.7789	22.9201	5.02736	14.5564	15.2879	5.77084	15.1172	12.9869
982	14.522	14.5277	12.3661	18.2888	5.33113	15.1102	10.4207	5.90305	14.965	15.8482
983	16.496	14.6452	13.9588	13.8609	5.47071	12.2815	14.6833	6.72948	14.0265	12.5657
984	16.249	15.1425	15.9925	18.2758	5.28438	16.4881	14.9797	4.42084	11.9511	14.3757
985	14.8505	14.0977	13.4097	19.0773	5.55585	21.5243	15.6894	5.33583	14.3882	12.9216
986	15.3343	14.9368	16.0589	17.5637	4.89988	23.7801	15.1691	5.58476	16.1188	15.2782
987	14.4092	15.3829	16.0508	15.0856	4.57185	17.5301	15.7617	5.20181	15.1898	14.117
988	14.0391	14.1274	16.0742	22.4521	5.29012	16.3928	14.2646	4.93729	14.3598	12.1468
989	14.0941	14.8511	15.5799	23.9688	4.87165	15.5964	16.0339	5.19944	15.063	11.1877
990	14.613	14.4037	14.3878	13.8239	5.05572	14.4359	14.99	5.52509	15.3629	13.8636
991	14.7117	14.0502	15.2882	19.9221	4.86403	15.6803	15.1197	4.66827	15.5995	13.2656
992	16.1363	15.1226	13.7738	17.2248	4.76356	14.8777	15.7637	4.60817	14.9458	18.2355
993	14.1893	14.897	15.6441	20.1102	5.10384	15.8664	15.1156	3.94519	15.0684	11.6235
994	13.9455	14.812	14.6176	12.9738	4.58578	16.1332	15.1456	4.27718	14.7328	13.5088
995	15.3432	13.8617	15.6232	16.9752	5.16943	16.7178	15.1853	5.21498	15.5385	14.2409
996	14.4198	13.5642	12.2869	12.2661	4.88135	14.4387	15.272	5.85263	15.2928	12.8019
997	14.404	14.6822	15.3841	7.18753	4.86319	14.6868	14.1954	5.22214	15.7994	12.3257
998	15.5193	15.5183	16.2174	12.6427	4.80019	14.6541	15.4772	4.91594	14.7797	12.0543
999	15.5869	15.084	14.691	12.9544	4.91276	16.4175	15.6059	5.21072	14.5579	12.851
1000	14.957	15.1631	10.2939	18.8799	4.17	16.0979	14.8754	5.08869	15.1493	11.8573
1001	13.972	15.4011	16.75	15.2003	5.01954	16.0062	15.4068	5.14139	14.5796	10.4867
1002	15.1682	15.3122	15.0595	16.1521	5.24399	14.0482	14.9405	5.21345	14.6059	10.9297
1003	14.8508	14.4767	13.4243	17.6647	5.52823	22.1911	14.4365	4.75529	14.6747	13.6756
1004	14.0644	14.6363	14.0224	20.8153	4.91125	12.9821	12.9599	5.22189	14.9943	12.4649
1005	14.6787	14.3213	13.6848	15.896	4.82876	13.766	14.888	4.92244	14.3347	15.2977
1006	14.2942	14.5123	15.6272	13.2033	5.16358	16.4875	14.9856	4.3852	14.1367	15.5573
1007	15.1181	14.208	15.9378	18.717	5.07076	12.5142	15.4977	4.79439	15.7103	14.6317
1008	14.4517	15.0104	13.393	20.8362	4.94402	14.854	14.9297	5.42367	14.1176	13.7601
1009	15.317	14.6721	14.6705	18.1838	5.17599	14.2482	14.7999	4.84548	14.1716	12.7997
1010	15.5131	14.8707	15.4022	13.7082	4.58871	22.3234	14.8108	5.09628	14.8487	14.7219
1011	14.6105	14.6791	13.6773	23.1291	4.25684	17.4754	15.1064	5.66374	14.3767	14.5996
1012	16.2979	14.8393	15.0113	19.8951	4.89043	21.784	14.765	4.99086	13.5823	16.6973
1013	15.0006	14.6376	16.8799	19.6212	5.32717	20.0287	14.5519	4.83923	14.3195	16.0536
1014	15.4654	14.5804	16.2102	15.2804	5.68522	17.7724	15.0699	5.76829	15.4151	13.9648
1015	14.0869	14.8169	16.1488	16.0238	5.67505	21.3559	14.4594	7.71105	15.0173	12.433
1016	14.8662	14.0079	15.4368	16.4927	5.93836	17.282	14.9078	6.61833	14.0876	16.4775
1017	14.6074	13.1334	18.3176	19.3717	5.84516	16.0131	12.8699	6.30468	14.8017	19.2689
1018	15.5633	13.7174	16.7086	20.6011	5.9464	13.8354	13.4597	6.24113	14.5861	17.7434
1019	15.3604	14.5702	16.4588	16.2694	6.36622	15.1564	14.4808	5.39253	14.3164	15.727
1020	18.7793	14.5919	18.279	12.8101	5.56739	15.5539	14.1788	4.86187	14.5182	13.0071
1021	14.203	14.0218	18.6082	13.9713	6.04351	16.2101	15.225	4.84886	14.8171	16.3174
1022	14.5328	13.5193	14.2073	18.7636	5.37151	14.0373	15.3693	5.09268	13.204	13.848
1023	14.3712	14.6678	17.7008	13.0024	5.95208	16.7409	15.0109	4.50705	14.2805	16.1975
1024	15.304	14.3787	15.748	17.435	4.70849	14.5045	16.0354	5.46672	14.9821	15.0553
1025	13.7411	13.9384	15.4041	7.67597	5.85058	16.0316	15.105	4.90731	12.186	14.3049
1026	14.1862	14.4242	15.098	18.1049	5.63531	16.7197	14.4262	5.0155	15.3093	12.2914
1027	15.5329	13.9936	16.3459	23.3402	5.0177	12.9768	14.8833	5.12803	14.8147	15.6802
1028	13.2664	13.355	16.0661	11.0081	4.92977	15.0085	14.9197	5.51938	15.6702	13.1624
1029	14.0465	13.3633	16.3611	20.2675	5.19366	15.31	14.3931	4.80666	15.1448	16.344
1030	17.9761	13.3834	18.5759	18.008	5.87018	12.5885	14.6149	4.94945	12.9691	15.8404
1031	20.1391	10.6329	15.5003	14.8984	4.39222	14.4427	15.6611	5.93274	15.1197	15.7762
1032	20.3041	14.0133	13.5773	8.65831	4.71216	16.0923	15.1213	5.30761	15.024	17.3783
1033	20.8699	14.2646	15.6554	19.018	4.75629	14.9275	15.8054	5.50977	13.1788	16.3343
1034	14.0729	15.1375	16.1231	10.1466	4.80252	15.0865	15.1908	5.24391	12.3041	17.6711
1035	16.4574	14.9507	16.7378	15.6809	5.20044	14.8758	12.664	5.20948	12.2049	15.9549
1036	18.553	14.5151	15.1489	12.4965	4.68214	13.1081	15.463	5.00667	14.7516	8.72148
1037	17.4441	14.4483	16.4673	15.1613	4.67453	15.7493	14.8692	5.87147	14.3333	7.79635
1038	14.7532	15.0349	15.93	15.8905	4.92486	19.9566	14.7593	5.27779	14.1157	8.5783
1039	12.8957	15.5855	16.6291	20.5281	5.53577	14.9253	14.2697	5.18627	14.4843	12.063
1040	15.3034	14.9345	13.983	21.9786	4.98233	15.4395	15.0032	4.98921	14.6464	15.2894
1041	15.5495	14.9264	15.1739	16.0816	5.04599	23.1806	16.0417	5.1134	15.8701	16.5219
1042	13.8362	14.9355	15.0866	13.5514	5.27579	18.2646	15.924	4.98754	15.1959	12.7815
1043	16.1361	15.5367	12.5839	9.06013	4.86057	20.1423	15.6427	5.08065	15.2497	17.8488
1044	21.5586	15.4448	13.4873	20.165	4.37788	19.533	15.2636	4.47776	15.2121	12.067
1045	22.3756	15.1469	13.7213	7.48478	5.72959	12.9805	14.6842	4.40418	14.3213	13.2089
1046	16.8782	13.8639	15.3983	20.4049	5.41846	10.2152	14.9418	4.06839	12.802	15.543
1047	19.3073	13.6116	11.7057	28.0078	4.97848	14.0204	15.5135	4.98761	13.6023	17.2256
1048	16.9647	13.3066	13.145	20.4123	5.61163	26.733	15.2886	5.32791	13.8972	15.9924
1049	17.397	13.3378	15.5215	8.76875	5.06223	17.9816	15.5094	5.08483	14.1555	12.6732
1050	13.7978	13.1139	15.2316	9.92769	5.76051	16.7169	15.5751	5.00509	13.2103	17.3494
1051	15.0364	13.2401	15.7183	20.335	3.86687	18.9519	15.0149	4.55447	14.9097	14.2003
1052	13.3306	12.0371	14.052	13.9361	4.97707	13.8282	13.8014	4.82263	13.8007	15.0567
1053	17.9851	13.7393	15.5514	14.3197	6.19603	14.7516	14.9504	4.7837	14.0453	17.4476
1054	22.0362	13.8059	13.7158	18.7855	5.86259	16.5293	14.8452	5.2904	14.6507	11.6045
1055	14.9959	13.7758	13.0642	19.676	5.82897	15.0075	14.8186	5.03662	14.4445	12.6786
1056	16.6024	13.1341	12.9968	20.0782	5.00631	15.5925	14.6817	4.22792	15.3939	13.6795
1057	15.8817	13.6048	11.4725	17.3283	5.2969	15.1793	15.4606	5.02181	14.6867	17.5343
1058	15.7217	12.673	14.7992	12.8721	5.0509	18.3479	14.8108	4.83084	14.3014	13.43
1059	14.7331	13.457	14.4426	21.5874	4.96753	16.7941	14.9527	5.09439	11.9754	16.1607
1060	14.8763	13.1759	15.166	8.92828	4.91643	15.892	15.8449	5.49267	14.576	15.6706
1061	14.4101	13.9412	13.3738	15.0738	5.38433	17.4774	15.5352	4.88626	14.0557	16.1823
1062	15.5032	13.632	13.4231	18.4772	4.90144	15.1293	15.2031	4.87329	15.6682	17.5376
1063	15.0149	13.6794	12.6406	23.0373	5.50852	19.575	14.817	5.80333	15.0882	17.2468
1064	14.5893	13.621	16.7948	20.4321	5.05012	15.0573	14.6107	4.94466	14.4761	7.88753
1065	16.1235	13.738	16.476	18.6421	4.73215	14.4406	15.0419	5.08111	14.2887	11.1693
1066	15.7948	13.3109	13.9594	19.0864	5.49749	15.4748	14.8117	5.16735	14.6749	12.0453
1067	17.0625	13.1555	14.0424	19.3244	4.51845	16.4173	14.7033	5.19996	14.386	15.2231
1068	16.0546	13.5613	10.2539	25.908	4.93363	19.1333	15.1543	4.86355	14.4955	13.2584
1069	14.5027	13.7325	10.6541	16.231	4.9814	18.4267	14.8702	4.62672	14.3928	16.2191
1070	14.7533	12.9677	14.0238	25.3839	5.21472	20.0934	14.6844	4.47657	14.6196	12.1694
1071	14.3135	13.5177	13.2337	25.7389	5.0693	19.4169	14.6187	4.95525	14.7901	15.2733
1072	15.2681	12.84	14.2206	25.8489	4.72892	14.3939	15.1236	5.45941	14.7626	17.9689
1073	14.6364	14.2535	15.203	21.8866	5.14966	14.0837	14.3894	4.92875	16.0721	9.21317
1074	15.0645	13.5139	18.4088	15.3807	5.32101	18.3586	14.2668	5.04059	15.5962	8.75903
1075	11.9991	13.3617	13.8746	18.5085	5.02588	17.6926	14.9972	4.99414	14.2435	10.899
1076	14.2143	13.2774	14.5652	18.7914	4.75009	19.1751	15.3277	4.50818	15.4022	8.61526
1077	14.6549	14.6888	16.0936	19.5543	5.06206	17.1418	14.2466	5.01571	15.1594	8.41592
1078	14.214	14.5955	10.5333	18.4751	5.59662	15.8985	14.7381	4.45549	13.1192	9.58709
1079	14.8926	14.8951	12.2205	18.9429	5.81223	16.6386	14.3018	5.22849	14.8425	14.2552
1080	15.5464	14.126	14.6896	17.4837	5.63202	20.667	14.5238	5.50801	14.9444	16.7374
1081	17.1716	12.4055	12.9965	18.7544	4.95178	20.2183	12.8161	5.02042	14.5315	13.7981
1082	14.8378	14.569	13.2485	19.1653	3.78419	16.4862	14.8353	4.9378	15.088	17.3431
1083	15.263	15.1316	11.1703	19.3174	5.13076	19.9349	16.1619	5.4819	13.8936	10.6255
1084	14.6293	15.6144	14.0221	19.8119	5.80734	16.8939	14.0822	5.24152	14.471	15.0208
1085	15.0502	15.3026	13.5095	16.1877	7.18562	13.6659	14.6198	5.50219	14.8185	14.9893
1086	14.5399	14.4238	17.5498	20.8337	5.328	15.6945	14.4054	4.87257	14.415	16.6077
1087	14.3466	14.8477	18.2286	26.2858	3.78188	17.9706	16.1372	5.31496	15.443	14.9334
1088	14.6909	13.2747	16.5568	22.6304	6.4129	20.1498	15.623	4.88927	13.1453	11.5974
1089	14.8913	13.7992	8.84781	17.3438	3.24441	14.3676	14.8836	5.27604	15.5759	6.79266
1090	14.4339	13.8626	8.49747	20.3395	5.73892	16.706	15.989	4.9555	15.4	11.1054
1091	15.1305	13.9664	7.09087	16.1599	5.74976	9.05762	14.8065	4.98652	14.2706	14.5387
1092	15.3106	13.7869	13.9523	21.6141	5.54612	19.2744	15.2762	5.32636	14.7556	13.8776
1093	15.8651	14.1885	24.1977	21.6985	5.59088	14.72	13.9721	5.49352	14.9951	12.6478
1094	14.9755	13.8476	11.4177	19.4373	7.15797	15.5934	15.0187	5.45762	14.7555	15.0902
1095	13.4581	14.1989	13.0247	21.0234	6.51311	17.646	15.1921	4.90419	15.5701	8.11144
1096	14.6685	13.8084	15.7242	18.1018	6.02342	16.7395	15.3232	5.37936	15.2822	12.9558
1097	14.211	12.9109	20.1844	11.2411	4.7255	21.3305	15.5954	4.47656	15.498	6.66567
1098	21.2012	13.1463	13.0409	13.6468	5.8614	19.6353	15.3287	4.8599	15.0938	10.4737
1099	23.5189	14.5803	15.5518	23.8273	3.28114	20.4221	10.6897	5.08131	14.4632	9.74097
1100	19.388	14.0969	14.2703	15.4983	4.80329	20.602	12.4472	4.42672	14.9379	6.3442
1101	21.4171	14.4007	15.2843	21.0151	4.78807	14.4031	14.8898	5.408	9.85508	8.98818
1102	15.2569	13.8443	15.0365	18.8289	4.37726	17.9187	14.7367	5.28218	15.5791	7.14055
1103	15.0075	14.2067	16.9377	22.3996	5.51288	19.9117	15.1576	5.23124	15.7035	12.232
1104	15.0832	14.7906	15.1435	22.1681	5.08081	16.4568	15.2202	4.91082	14.7245	10.4426
1105	15.3914	13.7407	13.8499	17.4592	4.91228	17.1262	15.3076	4.86078	14.7732	10.0103
1106	15.1724	14.8376	16.0014	14.9251	5.1221	17.8118	15.8819	5.53277	14.6298	9.0146
1107	14.9565	14.3499	17.2347	11.5472	5.32066	15.3205	14.9636	5.05634	16.221	8.27333
1108	14.3288	13.6044	16.2451	12.7113	5.54257	15.6663	12.6643	5.10677	14.5797	9.44473
1109	15.2977	13.3831	11.3514	17.179	5.29754	17.4221	15.4636	4.97987	15.3972	7.07478
1110	17.2073	14.1426	13.2062	11.3578	5.43045	16.6312	15.2041	5.31416	15.9552	8.1821
1111	18.0057	14.0863	18.3322	16.9517	3.30991	17.0874	12.2922	4.75958	15.7836	6.80289
1112	24.8071	13.8124	16.0159	13.0081	4.72871	17.7441	11.6123	5.08371	13.9184	12.6254
1113	13.7889	13.8272	18.1118	13.4487	5.13093	17.7841	15.3732	5.19392	15.4258	6.24981
1114	15.4755	13.3195	11.5576	12.7578	5.0499	17.3477	14.0744	5.34835	15.4834	5.96314
1115	24.6563	13.3858	18.7716	12.9339	5.31338	17.3709	14.7842	5.29963	14.7289	4.79263
1116	7.48011	13.8197	15.8139	14.6072	5.1701	16.1328	15.4528	5.22783	16.3298	9.86649
1117	15.7134	14.1008	17.4178	17.9889	4.58788	17.3274	15.0502	5.24895	14.999	7.26444
1118	15.0547	14.5674	13.628	14.1753	5.4479	15.0038	15.8062	5.54202	14.581	9.24348
1119	14.4765	13.5473	16.4696	18.0009	4.38316	17.3063	14.5103	5.26665	14.5795	10.3339
1120	14.9007	14.9759	16.5775	11.2327	5.08233	15.9872	15.1294	5.26571	13.1448	7.60775
1121	9.54265	14.0004	15.9004	18.1081	5.09049	15.2302	15.3832	5.30926	15.7983	6.87813
1122	6.52045	14.435	15.9673	17.5495	5.68649	15.4784	15.3426	5.3258	14.0554	7.26093
1123	17.1363	14.8953	16.5416	19.2982	5.04417	17.152	15.2468	5.00149	14.985	8.66714
1124	16.1051	15.6567	15.9338	18.0444	4.85573	19.5579	15.3834	5.42403	14.8439	13.379
1125	16.9666	14.7186	13.5057	20.6077	4.98179	15.1148	15.034	6.18611	15.7198	11.9915
1126	16.6744	13.2452	13.8551	23.052	5.42383	17.1249	15.222	5.27186	14.8526	7.05918
1127	15.0417	13.5045	14.9703	11.7151	5.16201	18.4009	15.4188	5.46033	15.1599	11.2711
1128	16.0283	14.4284	14.2388	18.0468	4.79554	8.34126	15.1346	5.24477	14.1518	11.5783
1129	13.9192	15.2453	16.3476	21.3162	4.8913	18.2695	14.8131	5.11293	14.9493	10.6713
1130	14.7332	14.0025	13.8811	19.1955	4.56634	17.4244	15.0411	5.51545	14.5755	12.1052
1131	14.149	14.5788	11.5594	14.9024	4.71623	14.5042	14.7619	5.31176	16.0117	20.5501
1132	15.6379	14.935	12.8533	22.261	4.70807	21.2638	16.1956	4.95563	14.6903	6.00891
1133	16.6345	14.0507	11.1327	18.1595	5.77598	16.5898	14.5832	5.16581	15.1814	14.8325
1134	17.6535	13.4394	16.3255	16.2734	5.03656	14.3279	15.5799	4.86226	15.7633	11.4829
1135	14.5096	12.5745	13.6324	25.1222	5.69788	17.017	14.8014	4.85622	15.392	8.73845
1136	18.8784	14.3834	14.0107	18.3359	4.89328	12.1861	14.8995	5.14104	14.5505	10.4515
1137	15.6524	13.8837	21.3537	20.0718	5.97316	13.7237	14.8014	5.56031	14.8882	5.4979
1138	20.0005	14.995	17.4045	15.8821	4.88426	21.8531	14.6936	5.23346	14.2564	12.5451
1139	14.7794	14.1958	15.7811	24.0327	5.08699	19.1132	15.1484	5.22839	14.8193	6.51156
1140	18.6751	14.8578	15.4102	21.1932	5.18053	21.8041	15.0147	5.25511	14.3577	8.20187
1141	17.606	14.1276	14.236	25.7834	4.6985	17.8755	14.8726	5.31401	13.9129	10.1465
1142	16.66	14.8899	15.2704	22.6289	4.7638	18.7891	14.2833	5.39949	14.9988	10.6844
1143	16.1829	15.0676	15.7836	16.7848	5.63543	19.0834	14.9506	5.03996	15.4034	17.7005
1144	14.8169	14.3381	13.9693	18.9748	3.88293	22.2739	14.8501	4.82326	15.5691	12.1361
1145	16.1246	15.7448	16.0516	20.3921	5.10242	15.9773	13.6039	5.53655	14.306	15.4666
1146	10.7124	13.2035	13.7291	15.0243	5.5548	14.4103	14.4528	6.06245	15.2909	9.63697
1147	13.7841	15.4007	17.1635	15.6023	4.26267	18.4775	14.1062	5.24521	15.0102	16.0554
1148	13.3585	13.8497	17.1552	16.2356	4.65594	15.7338	14.9457	5.14971	15.1598	15.6528
1149	15.4965	13.8442	14.2766	21.7463	5.23145	17.3034	15.5245	5.99304	16.5097	12.6581
1150	13.9631	16.362	14.3086	19.8681	5.11975	18.3691	15.693	4.93779	15.2014	10.9647
1151	15.4362	16.5983	16.0529	19.6181	5.81706	13.7245	14.958	5.76679	15.2181	13.6391
1152	15.6806	13.8238	18.1787	25.7805	6.29867	18.7241	14.1511	5.17706	14.5825	12.2068
1153	14.3778	14.5918	17.8434	22.587	5.49037	17.7082	14.6969	5.46328	15.7453	8.36603
1154	15.379	15.0773	17.0063	16.1095	5.51507	17.2544	13.4591	5.51621	16.334	17.9122
1155	15.1806	14.8706	16.3433	24.5357	5.17455	19.1986	14.3795	5.67322	16.4417	11.9505
1156	16.3659	16.576	20.6192	12.1586	5.08841	22.9799	15.2438	5.24716	15.7705	15.6042
1157	14.7242	17.727	16.6172	17.3991	5.24639	19.9552	15.1635	4.90639	15.3278	11.2223
1158	15.2205	15.7932	13.7026	16.4122	4.60724	16.7962	13.919	5.28275	14.775	15.3068
1159	15.5939	17.0155	18.5781	16.3653	5.20228	14.0001	14.3234	4.75112	14.4894	13.0921
1160	14.8822	16.2039	16.0038	16.8262	5.76848	8.38576	14.4286	5.11002	15.7636	13.1133
1161	15.6214	17.049	21.2305	16.3682	5.39701	14.028	15.0752	4.66465	14.8632	11.0882
1162	15.0239	15.8405	20.6646	18.1444	5.0369	7.03046	15.2381	5.19628	14.2311	15.6271
1163	15.9384	14.0685	17.4335	16.0745	4.99064	10.145	15.2265	5.16289	14.2964	12.8616
1164	16.5173	16.9377	14.1541	18.5613	5.07447	8.08433	15.6589	4.18706	13.4595	15.0155
1165	17.3276	15.0278	13.8873	16.0933	5.17955	17.9953	14.1551	5.26986	15.1544	16.1715
1166	15.9999	16.2561	14.8227	15.7027	5.20368	20.1171	15.0415	6.10799	12.8984	11.6123
1167	14.3811	14.3024	18.5172	17.5947	5.29434	13.9289	14.4867	5.09779	15.2642	12.5948
1168	14.8027	15.1475	16.4873	18.2922	6.38076	17.9363	14.7832	5.046	15.3715	12.3762
1169	17.6371	17.3978	23.7305	13.795	4.21905	11.9528	14.7129	5.25662	15.2946	17.504
1170	15.4782	16.8592	16.4987	18.2829	5.31182	17.1403	15.9472	4.516	12.7329	18.0852
1171	17.7836	16.4318	18.4575	26.0451	3.99087	8.00469	13.7883	5.25156	15.36	10.973
1172	17.1583	16.3965	17.2984	7.69689	4.4655	9.93542	16.1004	5.28485	15.1872	18.7898
1173	16.2373	16.0279	15.6402	24.1817	5.12764	18.2376	15.487	5.82608	14.876	15.9049
1174	17.3102	15.8108	21.7023	22.8495	5.73263	16.498	13.9402	5.16987	14.2327	8.04953
1175	15.602	15.6828	18.1106	17.3908	5.01295	21.0919	14.3492	5.58282	14.7303	13.8317
1176	15.4179	15.3739	18.1776	20.343	5.4406	11.9431	15.2851	4.99234	14.9409	8.63464
1177	14.4753	15.6383	16.1674	14.0368	5.07896	21.5352	15.2046	5.10147	15.3689	14.2473
1178	15.2102	14.5536	15.7152	13.794	5.06855	20.6789	15.0223	5.01686	14.485	7.92916
1179	16.4633	16.322	20.117	16.9827	4.61586	13.8481	14.6357	5.10804	15.6229	7.64993
1180	13.2408	15.7402	20.3662	15.7017	5.24512	16.6146	14.5811	5.66238	15.5842	15.3653
1181	13.8932	16.857	13.2941	13.2082	4.61481	19.8733	11.3646	4.99676	14.2318	9.33833
1182	16.0561	15.0233	16.0006	21.2181	5.40555	20.2704	14.8048	5.4559	16.1567	17.5071
1183	20.0601	15.6644	24.3689	19.4912	5.69058	21.589	14.3955	4.84324	15.5592	14.8106
1184	18.1672	14.9677	19.5294	12.741	4.71014	14.0786	14.7604	5.12329	15.6782	13.0716
1185	17.2294	15.9148	17.3877	12.6992	5.76648	21.307	14.741	4.68244	14.6727	8.59184
1186	20.5187	16.5036	14.6635	16.4934	5.70936	19.7837	14.7375	5.01107	14.0716	8.93849
1187	17.5454	16.3606	15.4183	23.326	5.41807	14.4864	14.7513	5.07596	14.6757	14.0782
1188	13.7623	14.8888	14.6081	15.4023	5.40922	16.3042	14.8426	4.98111	14.0776	9.41992
1189	13.5099	15.8978	14.5255	15.7651	5.50487	20.8883	11.9547	4.92083	14.804	17.4326
1190	20.1206	16.1988	14.9804	17.7452	5.60234	20.0252	14.832	5.04085	13.5385	9.26241
1191	11.1488	15.3493	15.7085	20.3939	5.70284	19.0767	11.9816	5.17138	13.8239	9.27834
1192	20.8164	14.8843	14.2995	24.3924	5.5076	20.2861	15.7299	5.23251	15.5328	9.38341
1193	25.0328	15.5531	14.9574	13.0341	5.10392	16.6941	14.4327	4.21419	14.7726	9.18963
1194	15.8344	15.3583	14.3929	14.8372	4.73874	21.3752	12.6375	5.20945	15.6611	9.67989
1195	17.4004	14.9697	16.2938	23.4024	4.46422	21.5545	13.0715	5.15594	15.0069	9.34467
1196	18.531	15.2867	12.5531	18.1832	4.9163	20.563	14.9577	4.8816	15.5754	9.26581
1197	15.0041	14.8162	15.7771	23.9422	5.23751	21.6365	13.4652	5.45106	15.4404	11.2643
1198	14.0402	15.7456	15.4057	24.754	3.07185	20.5972	13.8853	5.52909	16.2436	16.559
1199	14.948	16.7918	16.7121	17.2029	4.54903	20.6796	15.2916	4.90944	15.6014	18.4701
1200	15.2143	14.001	17.6111	18.6218	5.5648	21.3505	14.5667	5.13746	13.7662	7.71539
1201	14.6627	15.3083	14.2778	17.9694	7.05961	17.2233	14.6164	5.33232	14.6447	13.5696
1202	16.4413	14.007	17.0766	20.7607	4.93008	20.1872	12.4344	5.77813	15.6874	15.754
1203	15.3961	15.608	17.4625	20.2919	5.163	18.6976	14.1231	4.9372	14.761	18.395
1204	14.8571	15.0941	16.2561	19.2155	4.90837	15.7319	13.8241	5.15792	15.2622	15.7717
1205	18.0324	16.3315	16.4351	17.4472	6.86279	20.4853	14.3719	5.0544	14.216	14.7824
1206	14.7992	15.2381	18.6682	9.48786	5.72522	20.6897	14.4241	4.86926	15.8826	11.1807
1207	10.0068	16.1942	17.8202	18.6182	4.87642	19.7997	14.8311	4.71276	15.7733	16.2826
1208	15.4025	15.7072	17.7818	22.5003	5.43929	19.6677	15.9476	4.75422	14.9004	14.0926
1209	15.1295	15.8388	17.4427	20.165	5.41538	19.2351	15.33	5.86519	15.0918	10.0436
1210	15.8659	15.4856	17.0393	11.1647	5.09849	17.9521	15.3915	5.53348	15.9859	8.30362
1211	17.2166	15.046	17.8859	8.71073	5.47643	18.2274	14.1471	7.52594	14.439	11.6061
1212	21.7032	14.7119	18.4757	9.62045	5.47183	16.6681	15.0469	5.21048	16.1053	10.0541
1213	17.626	15.524	14.8743	23.0523	5.51845	17.866	14.0249	4.54569	15.4844	10.3521
1214	17.1465	14.8235	16.624	23.815	3.71995	16.8694	14.7552	5.45778	14.0861	12.4733
1215	17.2122	14.7233	15.8863	17.9058	5.07526	18.8038	14.3216	4.72506	14.1294	14.8537
1216	14.2647	14.8911	17.7245	13.3684	3.49404	18.1785	15.1857	5.00474	15.3046	11.7212
1217	13.6172	14.5816	17.3392	15.4003	5.6819	16.6988	15.0248	5.29374	17.4677	8.95187
1218	15.3126	15.2012	16.3858	13.9442	8.79016	19.3001	15.2024	4.74952	16.8504	10.2266
1219	13.0715	15.7305	17.365	15.0908	6.08656	19.4844	15.103	5.03855	16.111	5.8559
1220	17.3679	15.5892	16.839	21.5393	5.73042	16.6	9.76945	5.42084	15.0833	11.1595
1221	15.3348	15.7787	17.1703	23.2258	5.70354	16.3592	15.7741	5.00422	15.2312	14.1527
1222	16.9346	15.4458	17.6517	23.209	5.96703	18.2216	14.8692	4.66465	15.6177	15.3613
1223	18.3138	15.4604	14.9344	20.2495	5.48529	16.1523	14.8392	5.11823	13.3687	6.49596
1224	17.7552	15.1239	17.007	14.6573	5.55623	16.197	14.8946	5.19187	14.7375	8.3716
1225	16.3858	15.7722	16.9276	23.112	6.00797	17.3279	15.7963	5.04094	15.7585	13.0919
1226	15.9008	15.2809	23.483	19.5523	5.56955	21.0857	14.3224	5.3831	15.0449	12.46
1227	13.4012	15.1669	19.462	18.7305	7.1444	18.2531	15.5932	4.97542	15.5173	9.41461
1228	14.9145	15.3698	19.2988	26.2832	3.93122	18.1408	14.7696	4.91042	15.6725	17.6536
1229	17.38	15.6844	16.0131	19.1821	5.22024	15.883	15.886	4.86925	13.5988	16.204
1230	13.8021	15.6374	16.5073	19.8098	4.54121	16.6884	15.388	5.24373	17.3985	8.01576
1231	16.1445	15.7445	17.8643	13.6459	4.34795	15.6803	15.1358	5.24587	15.942	15.9626
1232	21.1868	16.0836	17.6033	21.6368	4.62974	17.0524	15.0234	4.40457	17.1206	14.8332
1233	15.6241	14.1029	17.4323	19.5507	4.27399	23.7603	15.5466	4.80986	16.5906	19.98
1234	23.6622	15.5203	14.8077	17.6342	4.23478	20.918	15.2336	4.92843	15.6078	12.7455
1235	24.9747	15.8642	14.3941	21.578	4.32458	16.2589	15.8389	5.31026	15.4714	11.6133
1236	19.2679	15.5491	14.4478	12.9356	3.85435	15.8975	15.0979	5.10636	13.6818	11.2735
1237	20.2491	15.695	14.3066	9.79928	5.80048	14.9133	14.3527	5.10131	14.9895	16.4894
1238	15.6799	15.7162	17.2054	18.3477	4.44974	16.0805	15.0763	5.43067	14.8675	14.7258
1239	20.0368	14.9599	13.7035	11.725	4.13574	17.2652	15.2365	5.31311	14.9155	10.4757
1240	19.1277	15.1056	17.308	15.889	4.82008	17.6375	16.7877	5.49419	15.8261	14.5363
1241	18.1375	15.3201	17.2046	20.8376	3.00485	15.885	15.1172	5.44152	15.7061	14.7751
1242	19.3115	16.1068	18.4058	25.4322	5.4152	15.1784	13.7207	4.79483	15.4849	15.182
1243	11.9615	16.111	18.396	20.9251	6.07437	14.7038	15.429	5.10545	13.7163	13.2649
1244	19.8293	14.1854	18.4852	18.1534	5.92622	14.8644	15.1353	5.05343	14.419	14.415
1245	16.7532	15.6773	14.4613	17.2018	5.95043	14.4112	15.0019	5.20919	15.3354	16.8567
1246	15.9655	13.1862	18.474	16.8865	5.56563	14.8526	14.0561	3.32938	15.8259	13.2767
1247	16.8205	15.0348	17.8299	16.8961	5.65922	15.3902	15.2193	5.40428	15.2712	10.1757
1248	15.0221	15.8006	16.0735	15.9071	3.03149	14.8308	14.7658	5.10991	14.7148	9.08403
1249	16.11	17.1724	14.7874	20.6352	6.04428	13.9872	14.3342	5.14807	15.8488	10.9751
1250	13.0127	15.7828	15.7938	18.9512	5.54011	13.9672	16.2506	5.50595	13.1457	14.9844
1251	16.6569	17.2336	14.5795	18.6035	7.67691	14.6644	14.7905	5.42931	14.6317	17.5752
1252	13.7844	16.2824	15.5217	23.1767	5.75687	14.7976	14.6974	4.96057	15.2128	16.9018
1253	9.82362	15.961	15.9257	20.3829	4.46485	14.2966	14.8427	4.57522	15.4359	10.0964
1254	15.5604	15.8953	15.514	7.63516	4.93052	14.9853	15.0509	5.38378	15.2883	14.718
1255	14.8533	15.9384	15.2567	12.029	5.2354	14.0365	10.4487	5.09429	15.9306	18.127
1256	14.9535	15.0449	13.464	21.0539	6.84624	13.8454	8.35529	5.3444	15.3575	17.0146
1257	14.1261	15.8498	16.0713	16.5802	6.1313	15.575	14.4916	5.4533	15.4181	11.7345
1258	14.7229	16.3652	18.4392	9.46117	6.12356	15.2342	15.5272	5.11889	15.432	9.81317
1259	15.0216	17.5147	15.5013	18.7803	6.00772	15.7199	15.3529	5.21012	14.479	15.3586
1260	13.9228	15.1472	17.2305	17.8525	5.54897	15.3261	15.0496	4.67222	15.3274	10.1964
1261	15.7474	16.5098	12.8323	22.32	6.52229	15.9484	15.2495	5.02368	13.4333	14.0555
1262	14.958	16.3727	11.4711	15.6715	6.03658	9.46898	15.6853	4.94176	14.8614	10.6703
1263	15.7375	16.7033	16.5987	12.0144	4.75733	14.0687	15.4384	4.79007	15.1405	10.6576
1264	14.6885	16.4533	16.2977	17.1144	5.19402	14.5841	15.7463	5.32742	15.3821	24.5064
1265	14.6798	15.7022	14.2299	17.0741	5.54852	13.769	14.4026	5.05798	14.6979	13.1885
1266	15.1805	15.6801	17.7558	15.1274	5.05398	15.0173	15.2171	5.13193	15.3412	24.7705
1267	14.5868	14.7352	18.3773	18.1454	5.71403	15.5551	13.2569	5.32142	15.8399	12.1781
1268	14.0761	17.0193	15.2426	21.2594	6.09849	15.2394	14.652	5.2753	15.6747	8.41536
1269	15.0022	15.7642	12.6652	9.39832	4.51372	16.5864	15.8385	4.75041	14.8947	14.2285
1270	14.3407	13.904	15.5322	24.5852	6.36217	15.6031	15.6788	4.90562	14.4414	15.8002
1271	15.1038	17.5203	15.6168	15.602	6.60758	15.3371	15.6563	5.23965	15.4436	11.294
1272	16.0719	15.7597	11.0532	22.4501	5.41345	12.3068	15.6743	5.22207	14.9075	10.4401
1273	16.0941	12.05	15.4358	19.1527	4.47976	16.0653	15.1471	5.19078	14.4387	8.06527
1274	15.4083	14.1308	14.9236	13.7223	4.64967	13.4418	15.1588	4.71313	15.305	19.4875
1275	14.1094	7.6617	14.3671	15.3716	5.36239	14.6547	15.4114	4.99516	15.1169	12.8759
1276	15.2761	7.3244	17.4298	14.0532	5.15751	13.5873	14.5461	4.77364	13.6689	20.4675
1277	14.7028	6.64591	18.3089	18.3898	5.39245	14.3268	15.1139	5.33302	15.8957	13.5159
1278	14.3028	7.57691	17.1359	21.1918	6.25698	13.7522	14.3176	5.47516	16.4221	15.6448
1279	16.1287	8.19563	17.2621	20.5223	5.00929	14.0312	15.4503	5.49348	14.8781	14.5012
1280	14.1759	7.42328	16.5426	13.5096	5.45111	14.1632	14.9444	6.49691	14.2654	14.5835
1281	15.0157	7.72117	15.3335	17.7609	7.46332	14.0308	15.3165	5.25465	15.6465	9.61639
1282	14.5694	7.42412	15.2036	13.9601	6.61137	14.343	15.125	5.22636	14.9465	19.722
1283	11.7775	7.21063	17.7173	23.7442	6.60176	14.3918	16.2965	4.98709	15.334	14.8331
1284	12.5851	7.23646	14.4984	8.73545	6.19271	13.9212	14.72	4.77757	15.162	9.40585
1285	15.2103	8.58024	16.4471	9.08738	6.14823	10.6919	13.142	5.22365	14.5332	9.02585
1286	14.7617	7.09815	18.8581	8.8148	6.25393	14.8326	13.7777	5.03155	15.5353	14.5103
1287	16.3433	7.75421	17.1902	15.136	6.16493	14.455	14.8378	5.02544	15.8756	16.733
1288	15.1698	7.6284	18.7301	20.0547	6.43115	14.5694	13.685	5.2016	13.9563	11.6104
1289	14.431	7.25658	18.1199	7.94811	5.86433	14.2671	15.6698	5.29089	14.371	20.9589
1290	14.7254	7.38171	18.7301	8.49778	5.74309	13.5005	15.0601	4.78115	15.8379	16.2691
1291	15.2273	8.09764	17.1344	15.3402	6.502	14.4414	14.4331	4.92144	14.5585	14.7319
1292	14.0917	7.32368	14.2131	22.8273	5.33284	14.681	14.3946	4.85409	15.0476	16.246
1293	14.9384	7.35004	15.5022	10.6739	6.32504	13.4107	14.8617	5.1882	15.2861	5.68038
1294	15.2167	7.13769	15.7332	12.3797	6.21111	14.5686	14.8521	5.07824	14.956	10.7422
1295	14.3361	7.30602	15.9728	15.3305	6.37041	14.8687	14.8991	4.99586	15.3487	14.7947
1296	15.0835	6.64344	17.13	5.60761	5.7311	10.1858	14.9882	4.6131	15.8446	16.7251
1297	15.0174	7.84136	15.5456	12.1903	6.87336	16.4138	14.6838	7.23896	15.2882	18.3072
1298	15.9615	6.71677	15.524	12.3952	5.83018	15.6325	13.9172	4.94797	14.31	13.293
1299	14.7852	6.85015	15.4007	15.354	5.86225	14.4544	14.3507	5.19883	14.2481	13.4336
1300	15.5559	6.52395	15.0455	15.222	6.1355	15.6052	15.3486	5.33908	15.3302	15.8674
1301	14.1256	7.46455	16.178	9.05791	5.73392	14.5335	14.3138	4.50955	14.441	6.90833
1302	14.378	7.43373	13.3074	19.3915	5.85578	8.96082	14.1644	3.98567	14.5536	7.48912
1303	15.4211	7.2146	15.295	16.8476	6.06606	15.4663	14.8908	5.35284	13.285	9.00872
1304	12.9622	7.12764	15.5586	18.5381	6.66044	15.7499	15.2015	4.45408	12.8581	12.1599
1305	12.9031	7.45824	15.9154	20.967	5.7576	14.5924	14.4195	4.68049	14.2446	13.5552
1306	15.0903	7.57278	15.4279	9.41534	6.18623	16.2342	13.615	4.80409	14.8028	9.91713
1307	13.9591	7.64609	16.0288	5.52996	5.8122	14.7851	13.5074	5.3865	14.6988	13.5022
1308	14.9876	7.61529	15.2947	19.4484	5.93243	14.0962	14.1353	5.23949	14.4781	10.011
1309	15.0995	7.44646	15.4111	18.8975	6.25684	15.6434	14.8224	5.28696	15.6946	14.2923
1310	14.5307	7.51537	13.8463	19.6816	5.77909	13.5682	15.063	4.46854	15.2144	14.0588
1311	14.5082	7.13409	15.0784	20.6092	5.8269	14.366	15.8495	4.86379	15.8572	13.0073
1312	14.4677	7.71277	16.4256	21.0799	5.79259	15.6442	14.3398	5.08957	16.3565	15.7605
1313	15.7077	7.40976	13.2635	21.2193	5.81424	15.458	15.5226	4.94233	14.6573	13.8872
1314	14.6526	7.27839	15.7635	12.7924	6.14564	11.4716	14.2983	5.13191	14.5691	8.62618
1315	14.764	7.30973	15.333	18.0218	6.31906	15.9651	15.1514	4.92626	16.1131	17.6126
1316	13.9224	7.85545	15.2686	15.568	5.86738	15.4548	15.1424	5.37031	16.222	12.3171
1317	14.5214	7.31603	17.3528	10.0498	5.87266	14.4918	14.9733	5.48583	9.62419	11.9705
1318	14.8012	7.6625	18.2857	8.48473	5.61959	15.7476	15.0741	5.5474	15.8187	13.0684
1319	11.801	7.78385	18.345	13.6357	5.83794	14.5315	14.8527	5.45481	13.6023	12.2068
1320	14.164	7.82468	15.75	15.6968	6.24307	8.59553	14.9786	3.44198	16.1388	9.87516
1321	14.3461	7.85259	15.4179	20.2375	5.4913	15.8534	13.3861	5.19879	14.4292	11.8063
1322	14.7658	7.05183	15.3603	23.0494	4.77891	14.3245	14.7718	5.62901	14.9435	10.6545
1323	14.6553	7.15239	15.445	18.7361	6.06662	14.0477	13.8842	4.7707	14.1176	9.8763
1324	14.6414	8.12052	14.7695	19.9494	5.66554	15.6121	14.7979	5.35823	14.4399	10.4895
1325	15.9513	7.14016	14.9605	6.39562	5.93309	8.69866	14.4762	5.22256	14.2322	10.985
1326	14.7715	7.47356	13.9496	12.1702	6.19935	16.4572	16.315	5.23524	14.9086	8.96367
1327	15.0661	7.47422	15.6203	7.03063	5.995	15.5542	15.0938	4.74749	14.998	8.2333
1328	15.5849	7.48014	14.5129	14.5671	6.09843	16.4088	16.8503	5.46727	14.3875	12.049
1329	14.0843	7.38545	13.6065	24.0046	6.33658	12.0398	14.3588	4.99491	15.4224	5.76258
1330	15.3405	6.85932	15.7372	16.4717	5.3607	8.11442	15.3382	5.57075	14.8043	12.1203
1331	14.7872	7.2825	15.3926	7.86348	5.07602	15.5491	15.7369	4.94707	15.6062	13.0899
1332	13.7215	7.48841	13.8471	12.4926	6.98304	14.785	15.8284	5.59053	15.2939	13.4948
1333	13.5896	7.0594	16.2992	8.51151	5.77487	14.849	15.4458	5.04115	16.0913	15.5461
1334	15.157	7.23224	13.8238	10.3406	5.15791	12.6806	14.9127	5.08669	15.0383	10.139
1335	14.9855	7.74954	14.8539	8.4082	5.04513	14.5248	15.3339	4.93207	14.2781	7.46427
1336	14.4946	7.54054	14.6554	14.0877	5.49304	15.2263	16.1277	5.05506	15.2213	7.83043
1337	14.5121	7.82528	15.6157	15.5821	5.27138	14.9674	13.7439	4.82927	14.3292	9.00193
1338	14.5203	7.25299	16.5235	10.0739	5.38055	15.0803	14.8922	5.35469	16.3959	9.13054
1339	14.9203	7.44088	13.4201	8.04135	4.77492	14.7462	13.9417	5.26588	15.1433	10.1072
1340	14.1624	7.38562	15.0167	21.3797	5.4679	15.7391	14.6026	5.26528	16.6217	6.15418
1341	13.9144	7.60061	12.2327	24.4325	4.87641	16.0033	13.3431	5.11009	15.2706	13.0898
1342	15.2559	8.15898	16.4175	14.0839	5.28063	14.7858	14.9633	5.21834	13.9568	14.1037
1343	14.9904	7.49027	15.0122	18.4406	5.33673	15.1433	15.4417	4.98104	15.6116	15.255
1344	15.201	7.54777	12.911	21.1406	5.10256	14.9536	14.6567	5.15548	15.0122	19.0373
1345	14.2931	7.81116	14.736	19.6875	5.28157	15.895	15.4745	5.19232	14.8188	14.418
1346	14.7258	6.80122	14.443	23.7456	5.05079	14.9508	14.9272	4.88197	15.1784	14.1894
1347	14.5791	7.69389	15.5771	16.1811	5.67025	13.294	15.4474	4.91055	15.2912	9.44486
1348	14.537	7.8297	18.4411	13.4927	5.14796	15.3258	16.886	5.89647	14.6149	15.2922
1349	14.5346	7.43995	17.5803	15.2038	6.49616	12.3099	14.6848	5.50284	15.1477	8.30651
1350	14.7515	6.97322	19.7205	24.0285	5.61993	16.0047	15.1529	5.29981	15.6716	15.4905
1351	14.0874	7.73755	19.0067	21.3013	5.5158	14.3321	15.1266	5.3974	14.5628	22.5641
1352	14.3761	7.02797	16.0123	20.7425	6.78702	15.2531	13.8815	5.25086	15.2537	8.68165
1353	14.2293	7.06831	14.0711	15.7511	7.06927	15.5142	16.8148	4.90555	13.4675	7.95091
1354	14.5641	7.56714	15.0893	16.4012	6.61339	9.35747	15.3837	5.14847	14.8237	17.321
1355	13.7916	6.42244	17.8798	20.0453	6.51023	16.0247	15.3472	4.99733	15.1424	20.3767
1356		7.58575	16.6934	19.2966	5.33843	16.2825	16.2486	5.73007	15.8638	9.80846
1357		6.82844	17.356	18.4618	6.20922	16.7294	15.7932	5.00012	16.0944	14.9573
1358		7.28125	16.7303	14.5776	5.78428	15.3224	14.316	5.51275	14.5161	12.1122
1359		6.87868	17.8237	20.1677	6.2914	12.3896	14.8518	5.41151	15.2189	10.0675
1360		6.20488	17.0814	22.543	5.64059	9.77513	14.2906	5.24373	14.4274	11.9782
1361		7.38452	14.3035	20.419	5.12767	15.7148	14.606	5.09315	14.9597	10.991
1362		7.27882	13.8867	7.44377	6.33417	16.2993	15.2749	6.24281	14.2494	14.9068
1363		6.94434	15.6924	7.11123	5.25011	16.0726	15.1067	5.20229	14.677	12.8123
1364		7.66061	14.8128	13.2979	6.08755	9.05139	15.3229	5.93864	15.5932	12.4111
1365		6.99998	16.278	19.3985	6.77972	9.87011	14.9593	5.21741	18.3245	12.7453
1366		7.19963	16.5877	16.679	5.77455	16.5661	14.7055	5.28145	15.4085	12.9826
1367		7.39541	16.0634	19.3951	5.9104	8.32642	15.0218	5.49245	14.8541	8.05415
1368		7.4999	14.215	26.2073	5.382	16.2612	14.6254	5.2056	16.6045	10.6252
1369		7.41657	15.0678	11.1886	5.58989	16.062	14.5594	7.72616	14.8469	11.4093
1370		7.4941	16.1573	18.35	5.4844	13.456	14.9792	7.14934	15.9808	10.3131
1371		7.8929	14.8569	16.5209	5.99549	16.2246	14.8659	7.13906	17.1024	9.95994
1372		8.42013	17.8668	16.4725	6.73719	6.09413	14.9997	7.41865	20.2275	9.17758
1373		8.72795	17.7486	16.3395	6.84433	11.4521	15.5751	8.63412	17.6961	12.9869
1374		9.09112	21.0281	15.2591	5.88243	14.3353	15.2489	4.82304	21.8209	10.5147
1375		8.47365	17.0889	18.0866	6.33315	16.045	15.883	5.29008	17.3389	11.8764
1376		8.88343	17.7938	12.2428	4.16439	15.8209	14.9607	5.23376	12.4666	11.6806
1377		15.3975	15.7306	7.20485	4.59734	14.3519	15.2884	5.30342	15.8347	5.90869
1378		15.0322	18.5808	17.567	4.73993	13.5308	15.2255	5.35965	16.9141	9.21932
1379		16.2389	18.5155	20.7677	5.06804	15.4025	15.0289	5.28812	14.664	18.7713
1380		16.0057	18.939	16.0715	4.91258	15.4649	13.962	4.90129	16.2099	21.2656
1381		14.3012	18.0777	21.6421	5.43896	15.0977	14.4342	4.90605	17.9682	9.92668
1382		17.3614	16.6546	16.1546	5.23307	14.8256	16.6172	5.08971	14.3951	8.33617
1383		14.3077	18.0291	22.0608	5.24108	15.8107	15.3727	5.14927	16.3629	7.06689
1384		17.126	17.4499	21.3603	5.15849	14.211	14.1428	5.00975	16.387	8.50002
1385		16.395	16.658	21.7217	5.49451	16.1987	13.9224	5.15194	17.3531	10.0439
1386		15.6599	15.3961	18.1581	4.86313	14.9718	14.4087	4.99955	17.5001	9.78081
1387		16.1158	17.9199	14.112	5.68366	16.3596	14.382	4.83432	17.6888	10.5664
1388		14.9787	12.0684	8.10933	4.94504	14.5179	15.504	5.43183	18.3572	11.2434
1389		14.9107	15.003	7.40045	5.04792	15.7662	14.2452	5.45048	17.3911	8.68324
1390		14.9355	14.5732	11.1441	5.32045	15.269	14.8572	5.09866	16.4618	5.01311
1391		15.1613	17.3067	7.45294	5.08717	16.1117	15.3589	5.28277	17.2002	10.0736
1392		15.253	15.7236	10.401	5.45925	15.0513	15.8236	5.13482	16.3793	7.07845
1393		15.0736	18.7612	25.2491	4.75782	15.8028	15.9411	5.47397	15.9818	7.6895
1394		8.84454	16.0307	18.9335	4.42988	13.5296	16.129	5.12125	15.1035	8.84991
1395		8.1708	17.8482	12.339	4.4791	15.4532	14.697	5.26288	11.6067	7.50399
1396		7.63255	11.9809	20.1733	6.76577	14.2453	15.3487	5.43468	22.8271	9.50258
1397		15.2565	15.0198	18.3638	6.00063	16.1135	15.1553	5.12354	17.0365	10.6478
1398		11.4308	15.1213	19.9339	6.52339	16.468	15.9914	5.06305	19.1998	11.8701
1399		9.55376	16.9572	22.6066	6.66932	14.7036	16.2876	4.96067	19.9736	11.7632
1400		15.2865	19.16	21.8455	7.1569	15.8516	17.0252	5.45498	15.4836	11.6192
1401		15.3163	14.7218	16.0358	7.00064	15.043	15.4272	5.25381	19.3268	10.719
1402		15.3729	17.2949	22.2732	5.88366	15.4436	15.2788	5.10204	16.2761	11.2187
1403		16.8108	17.126	20.7005	5.25222	12.274	15.6534	5.51712	21.471	10.4215
1404		13.9874	16.6405	17.122	4.61513	14.8242	14.938	5.02406	17.3405	8.86424
1405		15.4474	16.2367	14.4948	5.0416	14.6501	15.2919	4.59058	14.7685	12.6528
1406		15.3411	17.7892	18.7602	5.0064	9.99485	14.1688	5.4874	14.7117	8.21033
1407		15.3142	19.5114	21.5176	5.38567	13.5355	16.421	5.38731	16.3236	11.5133
1408		13.8964	19.8524	8.26015	5.43944	10.6624	14.8229	5.15148	15.7202	11.5972
1409		9.07233	16.8397	7.03621	5.32755	17.0509	15.7935	5.08782	15.1088	8.02674
1410		8.47689	19.9579	20.691	5.17976	15.535	15.9938	5.18062	14.7836	7.5811
1411		8.59899	19.0263	25.127	5.52753	15.6686	15.5758	5.71342	14.6266	9.06962
1412		9.72524	19.3877	14.4339	4.56204	15.722	14.8518	5.13732	15.5462	9.68334
1413		16.5142	16.0906	13.705	5.01704	15.3482	14.7742	5.61865	12.2253	7.79841
1414		15.1058	15.4892	7.64995	5.2158	16.07		4.47295	14.6434	5.95371
1415		15.4919	13.5414	20.5242	5.1853	7.71733		5.48584	14.3952	5.82279
1416		15.3809	15.5441	13.8422	5.18662	15.5693		5.36298	14.4592	7.20075
1417		14.2115	21.6959	17.2535	5.15231	15.2811		4.7642	15.6097	11.4776
1418		14.9416	17.4115	13.9223	5.27326	13.8318		5.28158	14.9924	7.35075
1419		15.1894	17.0652	13.6607	4.95029	14.8847		4.77161	14.8035	6.01475
1420		15.69	17.5105	14.9971	4.90146	6.79926		5.15728	15.5755	7.5592
1421		15.6168	18.9039	15.3116	5.27296	12.1907		5.29488	16.6047	7.15683
1422		15.3356	18.3105	15.5377	5.31587	10.1845		4.82742	15.1463	9.44763
1423		16.3789	17.9927	14.0857	5.76878	15.5715		5.52396	14.0137	7.3006
1424		15.5241	18.549	14.2362	5.69418	15.6045		5.35804	14.0978	8.51177
1425		14.769	12.7718	16.4475	6.03402	14.2088		5.41296	14.2963	9.66285
1426		17.0267	16.5624	7.41595	4.98157	15.4283		5.46913	14.6617	8.63149
1427		13.2693	15.7575	14.0358	4.9383	15.4515		5.35983	14.8146	7.20859
1428		16.8174	19.5971	14.1136	6.93413	15.3785		5.263	14.4212	8.59286
1429		13.4751	15.6237	16.7264	7.5334	15.2541		5.1836	14.6665	7.39091
1430		14.2256	19.7705	14.3902	5.96865	15.0159		5.34361	14.5461	18.9991
1431		15.1391	16.7731	18.0664	5.80451	15.68		4.74829	13.2996	12.8903
1432		13.2294	16.6887	22.1072	3.51402	13.7177		5.25708	14.7607	12.94
1433		14.1397	16.7369	12.8725	3.02984	14.8361		4.77489	13.3809	11.8472
1434		15.2179	16.8844	18.1711	3.08381	15.9189		5.30407	15.5402	7.11975
1435		15.8458	17.8016	23.2511	3.34553	15.7134		5.5352	13.3044	10.4458
1436		15.4525	14.2608	14.0565	5.30002	15.0243		5.08838	14.1799	8.43266
1437		15.2754	14.4297	10.3655	5.7795	15.8291		4.86423	16.3132	14.8007
1438		15.2208	14.1177	12.7763	4.50026	14.6226		5.05801	14.7634	15.7498
1439		14.9506	17.5773	8.73181	5.52488	15.8383		5.46249	17.325	17.8363
1440		16.3809	17.6989	16.8562	5.02623	16.487		4.82973	17.517	14.5994
1441		14.8209	18.9532	20.2722	5.09655	15.3012		5.12628	12.2152	9.5722
1442		15.1467	19.2691	21.5603	5.01102	16.8283		5.20153	14.9961	12.7895
1443		15.7464	19.199	18.4006	5.51006	15.1924		5.51282	15.9788	11.3138
1444		15.7565	20.2048	25.7033	5.23295	16.093		5.19523	14.7882	8.14012
1445		15.2535	20.0573	17.94	5.24811	16.5013		5.41765	14.5711	9.91759
1446		12.3465	17.6236	22.7472	5.48095	15.9852		4.76975	17.8079	10.0443
1447		15.7983	16.2347	19.2499	5.08309	15.4722		5.37136	14.7038	6.82149
1448		14.2322	18.3836	15.19	4.48219	15.7736		5.68798	15.4305	10.4209
1449		13.616	15.0399	19.5567	4.62892	15.8987		4.93705	14.874	10.8535
1450		14.9436	20.084	16.7825	5.32141	15.2441		5.66105	14.5488	8.58094
1451		14.5192	16.9856	8.73361	5.29364	15.9511		5.01886	15.4325	11.5985
1452		15.0113	14.6679	22.1448	4.34175	18.4148		4.85092	15.1986	11.4195
1453		14.3554	17.7162	14.4581	4.8433	15.34		6.03324	15.3024	10.439
1454		15.6362	15.0939	17.6253	4.7092	15.5826		5.20469	15.2056	10.0899
1455		15.6794	15.9788	14.5772	5.17	16.0307		5.11144	14.5999	14.075
1456		15.4236	16.9484	21.4071	5.31804	16.6906		5.34889	15.9232	8.73775
1457		16.2331	18.2657	14.4888	5.04929	15.7243		5.17766	12.9159	8.77982
1458		15.6021		16.956	5.15131	15.6772		5.12006	15.5449	7.56438
1459		14.4856		23.9227	4.91913	16.2223		5.42531	15.4499	16.9669
1460		13.8129		25.9914	4.7066	16.2191		5.36572	15.0028	15.2365
1461		15.3806		14.8368	5.02118			6.98948	14.0825	16.1436
1462		13.3953		26.0989	5.42282			5.38115	14.635	12.0659
1463		14.761		12.912	5.13928			5.30584	15.5154	12.5803
1464		14.7493		20.3628	4.60369			4.95994	15.623	5.94259
1465		14.0384		19.5308	5.25346			5.35145	15.6998	7.596
1466		14.7198		23.7553	4.68033			5.20635	14.365	7.03483
1467		14.8032		16.6946	5.01687			5.39537	14.6357	6.69208
1468		15.3351		12.9019	5.08096			5.53838	15.2547	6.78188
1469		15.2931			5.80782			5.06839	15.6101	11.3976
1470		14.2037			4.90341			5.13602	15.5924	10.9382
1471		15.3478			5.68273			5.10923	13.9565	13.4085
1472		15.2558			5.75988			5.45942	12.7914	6.58855
1473		14.8382			4.51617			5.7248	13.5426	8.43631
1474		13.7632			4.52696			5.05556	15.3531	7.51298
1475		15.6093			5.07664			5.47805	14.0117	8.13403
1476		14.8417			5.21758			6.28732	12.1892	6.59119
1477		15.4088			4.91394			5.24188	14.6086	10.9872
1478		16.777			5.7569			5.40028	15.1981	10.8121
1479		15.3544			5.66396			5.65516	14.5427	11.4612
1480		15.4366			6.60725			5.78702	14.4615	10.3893
1481		15.5033			5.69186			5.7141	14.5614	11.1878
1482		16.4715			5.67842			5.41405	15.6625	8.05936
1483		14.3777			4.62482			7.46908	17.7352	10.5416
1484		14.8742			5.53901			5.05313	17.0396	9.49478
1485		14.3418			4.78387			5.38677	16.7546	9.53531
1486		14.7803			5.44942			4.92465	14.2678	7.87346
1487		14.4627			5.00526			5.65573	16.5618	7.27562
1488		15.7308			5.16722			5.71594	15.8278	7.06719
1489		14.8264			4.85597			4.8539	16.9302	5.43373
1490		15.0803			5.57538			5.07418	17.111	9.11345
1491		14.7135			4.88257			5.16394	18.3982	10.1426
1492		14.0851			4.85656			5.268	17.1014	9.11343
1493		14.9024			5.45615			5.16323	16.8498	7.38024
1494		14.8084			5.23386			5.28826	15.9262	7.35951
1495		14.8043			4.78028			5.24797	16.7714	7.42348
1496		15.4193			5.21582			5.29743	17.2432	10.9199
1497		14.6102			5.02115			4.8123	17.1103	13.7719
1498		14.3951			4.31813			5.23405	15.363	11.4006
1499		14.4552			4.44868			4.87168	14.052	11.7873
1500		14.607			5.13879			5.55334	15.1627	11.4388
1501		15.0971			5.64081			5.63117	14.6985	12.0771
1502		14.6332			5.2742			6.19158	14.1524	8.51552
1503		15.1673			4.75181			4.79421	14.8318	7.82055
1504		13.6287						5.83387	15.0198	8.37884
1505		14.4811						5.18543	15.854	6.20413
1506		12.7979						5.1408	14.7201	5.61889
1507		14.955						4.00478	15.3199	7.5281
1508		13.0775						5.46263	14.093	7.01121
1509		12.6671						3.87302	14.8154	7.2791
1510		14.485						5.55761	14.4109	7.333
1511		14.694						5.01941	14.354	6.53846
1512		14.5066						5.29608	13.6143	7.04236
1513		14.3025						4.83929	13.6667	6.49874
1514		14.0998						4.45803	13.7346	7.74505
1515		14.1434						3.902	15.7767	7.98367
1516		15.0466						5.88075	14.7796	7.55483
1517		14.6788						5.09146	15.775	7.25598
1518		15.2769						5.07254	13.9235	12.7789
1519		14.7828						4.92596	14.1117	12.9793
1520		15.3078						5.40725	16.34	13.4303
1521		15.1672						5.66064	14.045	10.7712
1522		14.1708						5.75982	18.161	11.5363
1523		14.2936						4.60599	14.8118	6.28593
1524		14.9757						5.32122	13.6238	5.69727
1525		15.5852						5.00077	14.078	5.48893
1526		15.0665						5.07083	15.3393	5.68131
1527		14.4798						4.84307	14.631	5.59993
1528		14.4715						5.15699	13.8212	5.99923
1529		14.5204						5.01682	15.3372	7.66762
1530		14.6387						5.04403	15.0521	14.0541
1531		13.6104							17.2963	12.8179
1532		11.2334							14.529	21.4659
1533		15.2811							14.6964	15.6938
1534		15.0127							14.6982	7.20545
1535		15.4911							15.6326	15.8823
1536		15.2284							15.2264	10.535
1537		15.4213							14.9678	17.9968
1538		13.8286							14.4074	19.1798
1539		14.8229							14.9983	14.1819
1540		15.3726							13.5286	16.1298
1541		15.7748							16.9218	9.76687
1542		15.3661							15.0775	13.9648
1543		15.1617							11.3535	10.4383
1544		14.2821							15.8557	8.33731
1545		15.1943							12.1907	15.1617
1546		14.9874							16.1346	15.0485
1547		15.2741							14.3191	11.1044
1548		14.4066							14.8321	6.1352
1549		15.0678							14.5617	5.62192
1550		14.1203							14.9078	12.5568

## Sheet: Fig 5a
Residue Number	RMSD
17	0.827488
18	0.588375
19	0.61593
20	0.673615
21	0.65618
22	0.523627
23	0.61021
24	0.65511
25	0.498423
26	0.274595
27	0.238416
28	0.360579
29	0.897246
30	0.981605
31	0.382073
32	0.398364
33	0.580885
34	0.518062
35	0.522549
36	0.483954
37	0.705488
38	0.662459
39	0.651132
40	0.80234
41	0.692974
42	0.4851
43	0.612787
44	0.656843
45	0.578659
46	0.486948
47	0.5765
48	0.573539
49	0.524102
50	0.501368
51	0.50049
52	0.50624
53	0.422224
54	0.377941
55	0.34059
56	0.470813
57	0.319743
58	0.262073
59	0.357524
60	0.502928
61	0.409073
62	0.548689
63	0.760705
64	0.691181
65	0.629715
66	0.944516
67	0.765866
68	0.321134
69	0.729459
70	0.539714
71	1.71047
72	0.723601
73	1.05775
74	0.871306
75	0.501345
76	0.546206
77	0.57291
78	0.598569
79	0.4318
80	0.387075
81	0.668355
82	0.553633
83	0.493975
84	0.476418
85	0.85418
86	0.398125
87	0.402533
88	0.477601
89	0.230471
90	0.464392
91	0.439648
92	0.554339
93	0.792415
94	0.442376
95	0.48801
96	0.514654
97	0.53752
98	0.568282
99	0.572095
100	0.479635
101	0.532129
102	0.447335
103	0.395187
104	0.414494
105	0.486878
106	0.679021
107	0.958405
108	0.823119
109	0.217295
110	0.443677
111	0.495734
112	0.531799
113	0.404386
114	0.271269
115	0.37322
116	0.418403
117	0.316052
118	0.334962
119	0.631272
120	0.692884
121	0.674673
122	0.684202
123	0.639528
124	0.65852
125	0.649631
126	0.645995
127	0.63606
128	0.561329
129	0.436657
130	0.363695
131	0.416604
132	0.547313
133	0.462692
134	0.546695
135	0.449546
136	0.18603
137	0.365376
138	0.338414
139	0.165736
140	0.104164
141	0.200184
142	0.13038
143	0.17963
144	0.131013
145	0.445219
146	0.485376
147	0.383942
148	0.531266
149	0.734603
150	0.70559
151	0.549539
152	0.644685
153	0.699338
154	0.659556
155	0.506623
156	0.554156
157	0.566839
158	0.53324
159	0.322326
160	0.492462
161	0.515068
162	0.555242
163	0.701696
164	0.519368
165	0.554971
166	0.59377
167	0.694759
168	0.767689
169	0.509603
170	0.60538
171	0.653861
172	0.643567
173	0.655156
174	0.504649
175	0.424205
176	0.504973
177	0.453161
178	0.407444
179	0.413619
180	0.56021
181	0.422392
182	0.417193
183	0.413705
184	0.453279
185	0.40112
186	0.443954
187	0.355244
188	0.162177
189	0.287473
190	0.543041
191	0.303249
192	0.294437
193	0.577361
194	0.387262
195	0.357004
196	0.38197
197	0.194806
198	0.146235
199	0.28454
200	0.339959
201	0.368909
202	0.170122
203	0.299001
204	0.378577
205	0.175791
206	0.321257
207	0.56022
208	0.602449
209	0.601998
210	0.521898
211	0.296394
212	0.379641
213	0.448912
214	0.552907
215	0.561311
216	0.530821
217	0.429588
218	0.409771
219	0.495773
220	0.477607
221	0.302017
222	0.353963
223	0.415268
224	0.403582
225	0.423937
226	0.409756
227	0.368702
228	0.489811
229	0.611491
230	0.461301
231	0.382881
232	0.388795
233	0.494915
234	0.812822
235	0.172152
236	0.368515
237	0.119075
238	0.140142
239	0.293145
240	0.442964
241	0.357598
242	0.3962
243	0.43462
244	0.386404
245	0.291359
246	0.458801
247	0.4354
248	0.375097
249	0.547439
250	0.632392
251	0.739224
252	0.670529
253	0.492019
254	0.58128
255	0.553902
256	0.552348
257	0.558334
258	0.678932
259	0.577497
260	0.475412
261	0.549575
262	0.658127
263	0.733911
264	0.63941
265	0.550724
266	0.471723
267	0.554329
268	0.638998
269	0.807412
270	0.628875
271	0.590439
272	0.629016
273	0.481456
274	0.384337
275	0.449917
276	0.729808
277	1.02999
278	0.993331
279	0.969331
280	0.630337
281	0.604955
282	0.657337
283	0.714206
284	0.553999
285	0.778779
286	0.659015
287	0.57212
288	0.566454
289	0.447131
290	0.292663
291	0.333126
292	0.421628
293	0.298038
294	0.113006
295	0.220577
296	0.254562
297	0.21574
298	0.227216
299	0.312441
300	0.362898
301	0.381763
302	0.387891
303	0.479578
304	0.489554
305	0.388499
306	0.391105
307	0.43949
308	0.210485
309	0.40497
310	0.365884
311	0.323996
312	0.345576
313	0.273958
314	0.314325
315	0.368807
316	0.159668
317	0.278388
318	0.336143
319	0.415054
320	0.3677
321	0.422473
322	0.480368
323	0.58005
324	0.530878
325	0.437774
326	0.572073
327	0.627788
328	0.733307
329	0.798298
330	0.694566
331	1.07568
332	0.751098
333	0.592437
334	0.853166
335	0.946474
336	0.857289
337	0.76136
338	0.613219
339	0.593957
340	0.635659
341	0.587127
342	0.513869
343	0.493424
344	0.54333
345	0.486315
346	0.404713
347	0.371919
348	0.776699
349	0.726052
350	0.24299
351	0.359009
352	0.394896
353	0.218341
354	0.23918
355	0.146675
356	0.376598
357	0.439221
358	0.511121
359	0.433878
360	0.398161
361	0.371742
362	0.428824
363	0.414958
364	0.389946
365	0.445282
366	0.473282
367	0.459327
368	0.471558
369	0.443364
370	0.464088
371	0.539394
372	0.520787
373	0.421377
374	0.624687
375	0.485317
376	0.807902
377	0.648548
378	0.724242
379	0.629754
380	0.426694
381	0.703024
382	0.717803
383	0.608873
384	0.550147
385	0.528562
386	0.295429
387	0.292443
388	0.467999
389	0.4831
390	0.440864
391	0.480011
392	0.431354
393	0.383401
394	0.28553
395	0.457189
396	0.484859
397	0.382133
398	0.341394
399	0.290858
400	0.259591
401	0.404368
402	0.41738
403	0.236978
404	0.261391
405	0.264293
406	0.184921
407	0.168393
408	0.126998
409	0.108801
410	0.190814
411	0.127043
412	0.118082
413	0.26383
414	0.302101
415	0.209595
416	0.292382
417	0.286374
418	0.0266528
419	0.262982
420	0.284673
421	0.20779
422	0.272683
423	0.217374
424	0.292211
425	0.31081
426	0.398265
427	0.39231
428	0.394927
429	0.425007
430	0.389689
431	0.242129
432	0.470412
433	0.627979
434	0.680623
435	0.796838
436	0.738195
437	0.825247
438	0.921343
439	0.506592
440	0.464081
441	0.47458
442	0.482936
443	0.433114
444	0.396506
445	0.410119
446	0.466432
447	0.481978
448	0.40951
449	0.430878
450	0.484301
451	0.433715
452	0.450386
453	0.468393
454	0.540324
455	0.469257
456	0.480476
457	0.456833
458	0.511304
459	0.968539
460	0.599849

## Sheet: Fig 5b
WT - 1								WT-2								WT-His tag								K131A - 1								K131A - 2
Change in Enthalpy	Injection Volume	Toltal Concentration of Titrant	Molar concentration of the ligand in the cell before the injection	Molar ratio of the titrant to the ligand	Normalized Change in Enthalpy	Time in Minutes		Change in Enthalpy	Injection Volume	Toltal Concentration of Titrant	Molar concentration of the ligand in the cell before the injection	Molar ratio of the titrant to the ligand	Normalized Change in Enthalpy	Time in Minutes		Change in Enthalpy	Injection Volume	Toltal Concentration of Titrant	Molar concentration of the ligand in the cell before the injection	Molar ratio of the titrant to the ligand	Normalized Change in Enthalpy	Time in Minutes		Change in Enthalpy	Injection Volume	Toltal Concentration of Titrant	Molar concentration of the ligand in the cell before the injection	Molar ratio of the titrant to the ligand	Normalized Change in Enthalpy	Time in Minutes		Change in Enthalpy	Injection Volume	Toltal Concentration of Titrant	Molar concentration of the ligand in the cell before the injection	Molar ratio of the titrant to the ligand	Normalized Change in Enthalpy	Time in Minutes
-11.5402	5	0	0.013	8.08239	-76.9344	1		-2.4784	5	0	0.0095	3.76503	--	1		-8.86034	5	0	0.015	7.00474	-59.0689	1		-0.31609	5	0	0.0167	6.42536	-2.10725	1		-0.23549	5	0	0.009	11.9226	-1.56993	1
-16.7803	10	0.1047	0.01295	24.3318	-55.9342	5		-5.60359	10	0.03564	0.00947	11.3354	-48.7559	5		-13.4477	10	0.1047	0.01495	21.0876	-44.8255	5		-0.75995	10	0.10692	0.01664	19.3448	-2.53317	5		-0.31329	10	0.10692	0.00897	35.8953	-1.04429	5
-9.43317	10	0.31301	0.01286	40.6941	-31.4439	9		-5.93038	10	0.10654	0.0094	18.9594	-52.0238	9		-9.74111	10	0.31301	0.01484	35.2682	-32.4704	9		-0.36228	10	0.31962	0.01652	32.3558	-1.20761	9		-0.6075	10	0.31962	0.0089	60.038	-2.02498	9
-3.6987	10	0.51985	0.01277	57.1692	-12.329	13		-5.17149	10	0.17693	0.00933	26.637	-44.4349	13		-7.42993	10	0.51985	0.01474	49.5466	-24.7664	13		0.2792	10	0.53078	0.0164	45.4584	0.93067	13		-0.21751	10	0.53078	0.00884	84.3506	-0.72504	13
-1.85703	10	0.72523	0.01269	73.7571	-6.19009	17		-4.48081	10	0.24681	0.00927	34.3684	-37.5281	17		-5.88521	10	0.72523	0.01464	63.9228	-19.6174	17		-0.11201	10	0.74042	0.01629	58.6526	-0.37336	17		-0.51286	10	0.74042	0.00878	108.833	-1.70952	17
-0.17196	10	0.92914	0.0126	90.4578	-0.57321	21		-4.19436	10	0.31617	0.0092	42.1534	-34.6636	21		-4.71058	10	0.92914	0.01454	78.3968	-15.7019	21		0.1348	10	0.94852	0.01617	71.9385	0.44934	21		-0.14135	10	0.94852	0.00872	133.486	-0.47117	21
0.99276	10	1.13158	0.01251	107.271	3.3092	25		-3.6355	10	0.38503	0.00913	49.9921	-29.075	25		-3.84745	10	1.13158	0.01443	92.9686	-12.8248	25		-0.13622	10	1.1551	0.01606	85.3159	-0.45408	25		-0.23385	10	1.1551	0.00865	158.308	-0.77949	25
2.10697	10	1.33255	0.01242	124.198	7.02322	29		-3.30472	10	0.45338	0.00907	57.8845	-25.7672	29		-3.29713	10	1.33255	0.01433	107.638	-10.9904	29		-0.07265	10	1.36014	0.01594	98.7849	-0.24218	29		-0.24332	10	1.36014	0.00859	183.301	-0.81106	29
2.28004	10	1.53206	0.01234	141.237	7.60014	33		-2.8882	10	0.52122	0.009	65.8305	-21.602	33		-2.94708	10	1.53206	0.01423	122.405	-9.8236	33		-0.33217	10	1.56366	0.01583	112.346	-1.10724	33		-0.2775	10	1.56366	0.00853	208.463	-0.92501	33
2.35345	10	1.7301	0.01225	158.389	7.84485	37		-2.69777	10	0.58855	0.00894	73.8303	-19.6977	37		-2.51184	10	1.7301	0.01413	137.271	-8.37281	37		-0.20772	10	1.76565	0.01572	125.998	-0.6924	37		-0.28198	10	1.76565	0.00847	233.796	-0.93994	37
3.0884	10	1.92668	0.01216	175.654	10.2947	41		-2.43849	10	0.65537	0.00888	81.8837	-17.1049	41		-2.19951	10	1.92668	0.01404	152.234	-7.3317	41		-0.46499	10	1.9661	0.0156	139.742	-1.54997	41		-0.35442	10	1.9661	0.00841	259.298	-1.18141	41
3.41771	10	2.12178	0.01208	193.032	11.3924	45		-1.95163	10	0.72168	0.00881	89.9907	-12.2363	45		-2.0247	10	2.12178	0.01394	167.294	-6.74901	45		-0.1344	10	2.16503	0.01549	153.577	-0.44801	45		-0.28596	10	2.16503	0.00835	284.971	-0.95319	45
3.60302	10	2.31542	0.012	210.523	12.0101	49		-1.78866	10	0.78748	0.00875	98.1515	-10.6066	49		-1.56641	10	2.31542	0.01384	182.453	-5.22136	49		-0.15331	10	2.36243	0.01538	167.504	-0.51105	49		-0.21578	10	2.36243	0.00829	310.813	-0.71927	49
3.33475	10	2.5076	0.01191	228.126	11.1158	53		-1.94421	10	0.85277	0.00869	106.366	-12.1621	53		-1.73088	10	2.5076	0.01374	197.709	-5.76959	53		0.01265	10	2.5583	0.01527	181.523	0.04218	53		-0.16609	10	2.5583	0.00823	336.825	-0.55364	53
3.69454	10	2.6983	0.01183	245.842	12.3151	57		-1.89098	10	0.91754	0.00863	114.634	-11.6298	57		-1.26239	10	2.6983	0.01365	213.063	-4.20797	57		0.29057	10	2.75263	0.01516	195.633	0.96856	57		-0.16629	10	2.75263	0.00817	363.008	-0.55429	57
3.91217	10	2.88754	0.01175	263.671	13.0406	61		-1.62643	10	0.98181	0.00856	122.956	-8.9843	61		-1.33399	10	2.88754	0.01355	228.515	-4.44662	61		-0.51245	10	2.94544	0.01506	209.835	-1.70816	61		-0.47123	10	2.94544	0.00811	389.36	-1.57077	61
3.97927	10	3.07531	0.01166	281.613	13.2642	65		-1.60402	10	1.04557	0.0085	131.331	-8.7602	65		-1.36915	10	3.07531	0.01346	244.065	-4.56383	65		-0.48406	10	3.13672	0.01495	224.128	-1.61354	65		-0.36787	10	3.13672	0.00806	415.882	-1.22623	65
3.9017	10	3.26162	0.01158	299.668	13.0056	69		-1.36782	10	1.10882	0.00844	139.76	-6.39824	69		-1.20642	10	3.26162	0.01336	259.712	-4.02139	69		-0.51526	10	3.32647	0.01484	238.513	-1.71754	69		-0.27096	10	3.32647	0.008	442.574	-0.9032	69
3.70099	10	3.44646	0.0115	317.836	12.3366	73		-1.55426	10	1.17156	0.00838	148.243	-8.2626	73		-0.92469	10	3.44646	0.01327	275.458	-3.08232	73		-0.59596	10	3.51469	0.01474	252.99	-1.98654	73		-0.16333	10	3.51469	0.00794	469.437	-0.54442	73
3.7715	10	3.62983	0.01142	336.116	12.5717	77		-1.46008	10	1.23379	0.00832	156.78	-7.32083	77		-1.16378	10	3.62983	0.01318	291.301	-3.87927	77		-0.67964	10	3.70138	0.01463	267.558	-2.26547	77		-0.18999	10	3.70138	0.00788	496.469	-0.6333	77
3.92665	10	3.81174	0.01134	354.509	13.0888	81		-1.45156	10	1.29551	0.00826	165.37	-7.23561	81		-1.11662	10	3.81174	0.01309	307.241	-3.72207	81		-0.65465	10	3.88654	0.01453	282.218	-2.18215	81		-0.25913	10	3.88654	0.00783	523.671	-0.86377	81
3.82058	10	3.99217	0.01126	373.016	12.7353	85		-1.2194	10	1.35672	0.0082	174.014	-4.91399	85		-0.75561	10	3.99217	0.01299	323.28	-2.5187	85		-0.69355	10	4.07017	0.01442	296.969	-2.31183	85		-0.13087	10	4.07017	0.00777	551.043	-0.43624	85
3.92706	10	4.17115	0.01118	391.634	13.0902	89		-1.00185	10	1.41742	0.00815	182.711	-2.73848	89		-0.89405	10	4.17115	0.0129	339.417	-2.98016	89		-0.61286	10	4.25227	0.01432	311.812	-2.04287	89		-0.28713	10	4.25227	0.00772	578.585	-0.95711	89
4.14846	10	4.34865	0.0111	410.366	13.8282	93		-0.81306	10	1.47761	0.00809	191.462	-0.8506	93		-0.89034	10	4.34865	0.01281	355.651	-2.96779	93		-0.74378	10	4.43284	0.01422	326.747	-2.47927	93		-0.51399	10	4.43284	0.00766	606.297	-1.71332	93
4.01328	10	4.52469	0.01103	429.211	13.3776	97		-0.72044	10	1.53729	0.00803	200.267	0.07563	97		-0.85064	10	4.52469	0.01272	371.983	-2.83546	97		0.25414	10	4.61188	0.01411	341.773	0.84714	97		-0.28827	10	4.61188	0.00761	634.179	-0.96091	97
3.66607	10	4.69926	0.01095	448.168	12.2202	101		-0.82734	10	1.59646	0.00797	209.126	-0.99341	101		-0.91721	10	4.69926	0.01263	388.413	-3.05736	101		-0.97927	10	4.78939	0.01401	356.891	-3.26425	101		-0.43823	10	4.78939	0.00755	662.231	-1.46078	101
3.94285	10	4.87236	0.01087	467.239	13.1428	105		-0.75604	10	1.65512	0.00791	218.038	-0.28041	105		-0.43989	10	4.87236	0.01254	404.94	-1.46629	105		-0.78138	10	4.96537	0.01391	372.101	-2.6046	105		-0.52808	10	4.96537	0.0075	690.453	-1.76026	105
3.51176	10	5.044	0.0108	486.422	11.7059	109		-0.63428	10	1.71327	0.00786	227.004	0.93722	109		-0.65866	10	5.044	0.01246	421.566	-2.19553	109		-0.79426	10	5.13982	0.01381	387.402	-2.64754	109		-0.49534	10	5.13982	0.00744	718.845	-1.65115	109
2.65198	10	5.21417	0.01072	505.718	8.83993	113		-0.61863	10	1.77091	0.0078	236.023	1.09368	113		-0.96055	10	5.21417	0.01237	438.289	-3.20182	113		-0.66073	10	5.31274	0.01371	402.794	-2.20243	113		-0.36491	10	5.31274	0.00739	747.407	-1.21638	113
3.42398	10	5.38287	0.01064	525.127	11.4133	117			--	1.82804	0.00775	--		117		-0.82396	10	5.38287	0.01228	455.11	-2.74654	117			--	5.48413	0.01362	--		117			--	5.48413	0.00734	--		117
	--	5.55011	0.01057	--		121											--	5.55011	0.0122	--		121

## Sheet: Fig 5e,f,g
Protein	Sample	Cl- turnover (1/s)					H+ turnover (1/s)					Cl-/H+ ratio				Protein	Cl- turnover		H+ turnover		Stochiometry		N
																	Mean	SEM	Mean	SEM	Mean	SEM
		Replicate 1	Replicate 2	Replicate 3	Average		Replicate 1	Replicate 2	Replicate 3	Average						WT	2300	100	1100	40	2	0.1	7
Wildtype	1	2677	2036		2400		1250	973		1100			2.18182			K131A	110	30	40	10	3	0.5	4
	2	2116	1998		2100		1007	1322		1200			1.75			K131M	130	30	40	10	3.4	0.5	3
	3	1961	1770		1900		916	986		1000			1.9			E148A	470	40	-40	16	-43	29	5
	4	1771	2541		2200		753	1425		1100			2			K131A/E148A	340	30	-35	16	-0.4	7.1	4
	5	3409	2275		2800		1237	1341		1300			2.15385			K131M/E148A	460	150	-10.9	12	-21	49	3
	6	2412	2450		2400		1066	1407		1200			2
	7	1993			2000		1053			1100			1.81818
				Average	2300				Average	1100		Average	1.97198
				± SEM	100				± SEM	40		± SEM	0.0610986
E148A	1	462	501		480		0	-6		-3			-160
	2	592	501		550		-24	-18		-20			-27.5
	3	456			460		-65			-70			-6.57143
	4	661	443		550		-101	-64		-80			-6.875
	5	334			330		-23			-20			-16.5
				Average	470				Average	-40		Average	-43.4893
				± SEM	40.3237				± SEM	15.263		± SEM	29.3789
K131A	1	91	83		90		43	47		50			1.8
	2	71			70		29			30			2.33333
	3	101	101	83	100		31	29	26	30			3.33333
	4	188	194		190		46	47		50			3.8
				Average	110				Average	40		Average	2.81667
				± SEM	30				± SEM	10		± SEM	0.456537
K131A/E148A	1	289	309		300		15	14		10			30
	2	429			430		-39			-40			-10.75
	3	262	369		320		-43	-64		-50			-6.4
	4	309			310		-56			-60			-5.16667
				Average	340				Average	-35		Average	1.92083
				± SEM	30.2765				± SEM	15.5456		± SEM	9.43601
K131M	1	101	85	76	90		22	35	47	30			3
	2	138			140		32			30			4.66667
	3	169	178		170		47	59		50			3.4
	4
				Average	130				Average	40		Average	3.68889
				± SEM	20				± SEM	10		± SEM	0.50234
K131M/E148A	1	293	293	328	300		6	3	5	5			60
	2	576	939		760		-38	-31		-35			-21.7143
	3	315			320		-3			-3			-106.667
	4
				Average	460				Average	-11		Average	-22.7937
				± SEM	150.111				± SEM	12.2202		± SEM	48.1155

## Sheet: Supp Fig 1
				MKTDTPSLETPQAARLRRRQLIRQLLERDKTPLAILFMAAVVGTLVGLAAVAFD KGVAWLQNQRMGALVHTADNYPLLLTVAFLCSAVLAMFGYFLVRKYAPEAGGSGIPEIEG ALEDQRPVRWWRVLPVKFFGGLGTLGGGMVLGREGPTVQIGGNIGRMVLDIFRLKGDEAR HTLLATGAAAGLAAAFNAPLAGILFIIEEMRPQFRYTLISIKAVFIGVIMSTIMYRIFNH EVALIDVGKLSDAPLNTLWLYLILGIIFGIFGPIFNKWVLGMQDLLHRVHGGNITKWVLM GGAIGGLCGLLGFVAPATSGGGFNLIPIATAGNFSMGMLVFIFVARVITTLLCFSSGAPG GIFAPMLALGTVLGTAFGMVAVELFPQYHLEAGTFAIAG…
Conditions	From	To
coiN2P-200-19C	3	8
coiN2P-200-19C	3	16		https://peterslab.org/MSTools/DrawMap/DrawMap.php
coiN2P-200-19C	3	21
coiN2P-200-19C	3	24
coiN2P-200-19C	3	25
coiN2P-200-19C	7	21
coiN2P-200-19C	9	16
coiN2P-200-19C	9	24
coiN2P-200-19C	16	21
coiN2P-200-19C	17	25
coiN2P-200-19C	19	25
coiN2P-200-19C	20	25
coiN2P-200-19C	22	28
coiN2P-200-19C	22	36
coiN2P-200-19C	25	36
coiN2P-200-19C	26	35
coiN2P-200-19C	26	36
coiN2P-200-19C	26	37
coiN2P-200-19C	29	36
coiN2P-200-19C	29	37
coiN2P-200-19C	29	38
coiN2P-200-19C	31	36
coiN2P-200-19C	37	45
coiN2P-200-19C	37	47
coiN2P-200-19C	37	50
coiN2P-200-19C	38	45
coiN2P-200-19C	38	50
coiN2P-200-19C	39	45
coiN2P-200-19C	39	47
coiN2P-200-19C	39	48
coiN2P-200-19C	39	50
coiN2P-200-19C	40	47
coiN2P-200-19C	40	48
coiN2P-200-19C	41	50
coiN2P-200-19C	42	51
coiN2P-200-19C	46	52
coiN2P-200-19C	49	60
coiN2P-200-19C	49	64
coiN2P-200-19C	49	67
coiN2P-200-19C	49	68
coiN2P-200-19C	51	60
coiN2P-200-19C	51	63
coiN2P-200-19C	51	64
coiN2P-200-19C	51	68
coiN2P-200-19C	54	59
coiN2P-200-19C	54	67
coiN2P-200-19C	54	68
coiN2P-200-19C	56	64
coiN2P-200-19C	56	68
coiN2P-200-19C	60	67
coiN2P-200-19C	60	68
coiN2P-200-19C	68	78
coiN2P-200-19C	68	79
coiN2P-200-19C	69	78
coiN2P-200-19C	69	79
coiN2P-200-19C	96	113
coiN2P-200-19C	96	114
coiN2P-200-19C	96	115
coiN2P-200-19C	96	116
coiN2P-200-19C	97	114
coiN2P-200-19C	97	116
coiN2P-200-19C	97	117
coiN2P-200-19C	100	116
coiN2P-200-19C	114	124
coiN2P-200-19C	115	124
coiN2P-200-19C	116	124
coiN2P-200-19C	117	128
coiN2P-200-19C	121	128
coiN2P-200-19C	125	131
coiN2P-200-19C	125	132
coiN2P-200-19C	125	145
coiN2P-200-19C	129	136
coiN2P-200-19C	132	136
coiN2P-200-19C	132	139
coiN2P-200-19C	132	143
coiN2P-200-19C	132	144
coiN2P-200-19C	132	145
coiN2P-200-19C	133	142
coiN2P-200-19C	133	143
coiN2P-200-19C	133	145
coiN2P-200-19C	136	145
coiN2P-200-19C	137	153
coiN2P-200-19C	137	163
coiN2P-200-19C	143	161
coiN2P-200-19C	144	161
coiN2P-200-19C	146	153
coiN2P-200-19C	146	157
coiN2P-200-19C	146	161
coiN2P-200-19C	146	163
coiN2P-200-19C	146	164
coiN2P-200-19C	154	161
coiN2P-200-19C	154	163
coiN2P-200-19C	154	164
coiN2P-200-19C	158	163
coiN2P-200-19C	162	168
coiN2P-200-19C	163	167
coiN2P-200-19C	164	170
coiN2P-200-19C	164	177
coiN2P-200-19C	164	178
coiN2P-200-19C	165	171
coiN2P-200-19C	165	177
coiN2P-200-19C	166	177
coiN2P-200-19C	166	178
coiN2P-200-19C	167	177
coiN2P-200-19C	167	178
coiN2P-200-19C	169	178
coiN2P-200-19C	178	187
coiN2P-200-19C	178	188
coiN2P-200-19C	178	189
coiN2P-200-19C	179	186
coiN2P-200-19C	179	187
coiN2P-200-19C	179	189
coiN2P-200-19C	179	199
coiN2P-200-19C	187	196
coiN2P-200-19C	187	198
coiN2P-200-19C	187	199
coiN2P-200-19C	188	198
coiN2P-200-19C	188	199
coiN2P-200-19C	190	196
coiN2P-200-19C	190	199
coiN2P-200-19C	191	198
coiN2P-200-19C	191	199
coiN2P-200-19C	200	208
coiN2P-200-19C	213	219
coiN2P-200-19C	230	238
coiN2P-200-19C	238	244
coiN2P-200-19C	241	254
coiN2P-200-19C	259	271
coiN2P-200-19C	260	271
coiN2P-200-19C	263	269
coiN2P-200-19C	264	271
coiN2P-200-19C	278	293
coiN2P-200-19C	279	293
coiN2P-200-19C	280	293
coiN2P-200-19C	281	293
coiN2P-200-19C	288	293
coiN2P-200-19C	292	301
coiN2P-200-19C	294	303
coiN2P-200-19C	294	304
coiN2P-200-19C	294	305
coiN2P-200-19C	294	306
coiN2P-200-19C	305	317
coiN2P-200-19C	306	317
coiN2P-200-19C	307	317
coiN2P-200-19C	307	323
coiN2P-200-19C	318	323
coiN2P-200-19C	318	327
coiN2P-200-19C	318	328
coiN2P-200-19C	329	335
coiN2P-200-19C	336	341
coiN2P-200-19C	336	343
coiN2P-200-19C	336	344
coiN2P-200-19C	336	345
coiN2P-200-19C	336	346
coiN2P-200-19C	336	347
coiN2P-200-19C	337	345
coiN2P-200-19C	338	343
coiN2P-200-19C	338	345
coiN2P-200-19C	338	346
coiN2P-200-19C	338	347
coiN2P-200-19C	340	346
coiN2P-200-19C	347	357
coiN2P-200-19C	348	357
coiN2P-200-19C	358	367
coiN2P-200-19C	358	370
coiN2P-200-19C	362	371
coiN2P-200-19C	362	375
coiN2P-200-19C	363	371
coiN2P-200-19C	364	373
coiN2P-200-19C	364	375
coiN2P-200-19C	376	382
coiN2P-200-19C	376	384
coiN2P-200-19C	376	385
coiN2P-200-19C	376	389
coiN2P-200-19C	389	397
coiN2P-200-19C	389	399
coiN2P-200-19C	390	397
coiN2P-200-19C	390	398
coiN2P-200-19C	398	410
coiN2P-200-19C	398	411
coiN2P-200-19C	398	412
coiN2P-200-19C	398	413
coiN2P-200-19C	399	410
coiN2P-200-19C	399	411
coiN2P-200-19C	399	413
coiN2P-200-19C	400	410
coiN2P-200-19C	400	411
coiN2P-200-19C	401	408
coiN2P-200-19C	401	413
coiN2P-200-19C	402	410
coiN2P-200-19C	402	411
coiN2P-200-19C	404	411
coiN2P-200-19C	412	418
coiN2P-200-19C	412	420
coiN2P-200-19C	412	423
coiN2P-200-19C	414	420
coiN2P-200-19C	415	420
coiN2P-200-19C	421	434
coiN2P-200-19C	422	430
coiN2P-200-19C	424	430
coiN2P-200-19C	424	431
coiN2P-200-19C	424	432
coiN2P-200-19C	424	434
coiN2P-200-19C	424	435
coiN2P-200-19C	426	430
coiN2P-200-19C	426	434
coiN2P-200-19C	427	435
coiN2P-200-19C	435	444
coiN2P-200-19C	435	445
coiN2P-200-19C	435	446
coiN2P-200-19C	435	447
coiN2P-200-19C	435	448
coiN2P-200-19C	435	449
coiN2P-200-19C	436	445
coiN2P-200-19C	436	447
coiN2P-200-19C	436	448
coiN2P-200-19C	436	449
coiN2P-200-19C	439	449
coiN2P-200-19C	448	453
coiN2P-200-19C	448	455
coiN2P-200-19C	448	460
coiN2P-200-19C	448	461
coiN2P-200-19C	448	465
coiN2P-200-19C	449	460
coiN2P-200-19C	449	461
coiN2P-200-19C	449	465
coiN2P-200-19C	450	458
coiN2P-200-19C	450	460
coiN2P-200-19C	450	461
coiN2P-200-19C	450	465
coiN2P-200-19C	451	465
coiN2P-200-19C	452	465
coiN2P-200-19C	453	460
coiN2P-200-19C	453	461
coiN2P-200-19C	454	461
coiN2P-200-19C	456	461
coiN2P-200-19C	456	465

## Sheet: Supp Fig 2
CLC_wt_stability_pH3_ctrl			CLC_wt_stability_pH3_1h			CLC_wt_stability_pH3_4h			CLC_wt_stability_pH3_8h			CLC_wt_stability_pH7.5
Time_min	UV(280 nm)_mAU		Time_min	UV(280 nm)_mAU		Time_min	UV(280 nm)_mAU		Time_min	UV(280 nm)_mAU		Time_min	UV(280 nm)_mAU
-1.99059	1.37624		-1.99191	0.23012		-1.99216	-5.80471		-1.99183	-3.40871		-1.99151	250.209
-1.98766	1.37738		-1.98898	0.231576		-1.98936	-5.80441		-1.98903	-3.40724		-1.98845	250.208
-1.98486	1.37779		-1.98738	0.232303		-1.98776	-5.80426		-1.98743	-3.40708		-1.98685	250.207
-1.98339	1.37836		-1.98525	0.233031		-1.98563	-5.80426		-1.98543	-3.40693		-1.98485	250.207
-1.98232	1.37893		-1.98333	0.233758		-1.98333	-5.80426		-1.98333	-3.40677		-1.98333	250.207
-1.98	1.37934		-1.98	0.23491		-1.98	-5.80426		-1.98	-3.40661		-1.98	250.208
-1.97667	1.38018		-1.97666	0.236213		-1.97666	-5.80484		-1.97666	-3.4063		-1.97666	250.209
-1.97334	1.38101		-1.97333	0.236061		-1.97333	-5.80585		-1.97333	-3.40614		-1.97333	250.213
-1.97	1.38142		-1.97	0.236902		-1.97	-5.80628		-1.97	-3.40646		-1.97	250.219
-1.96667	1.38127		-1.96666	0.238047		-1.96666	-5.80689		-1.96666	-3.40661		-1.96666	250.226
-1.96334	1.37983		-1.96333	0.239192		-1.96333	-5.80734		-1.96333	-3.40693		-1.96333	250.239
-1.96	1.37983		-1.96	0.240912		-1.96	-5.80939		-1.96	-3.41028		-1.96	250.259
-1.95667	1.37983		-1.95666	0.243512		-1.95666	-5.81186		-1.95666	-3.41538		-1.95666	250.286
-1.95334	1.37998		-1.95333	0.247567		-1.95333	-5.81755		-1.95333	-3.42251		-1.95333	250.322
-1.95	1.38028		-1.94999	0.251927		-1.94999	-5.83068		-1.94999	-3.43359		-1.94999	250.371
-1.94667	1.38246		-1.94666	0.257857		-1.94666	-5.85373		-1.94666	-3.45032		-1.94666	250.418
-1.94334	1.38577		-1.94333	0.264215		-1.94333	-5.89516		-1.94333	-3.48338		-1.94333	250.464
-1.94	1.39168		-1.93999	0.270572		-1.93999	-5.93949		-1.93999	-3.53142		-1.93999	250.503
-1.93667	1.40594		-1.93666	0.27693		-1.93666	-5.98397		-1.93668	-3.58791		-1.93666	250.535
-1.93334	1.42263		-1.93333	0.282136		-1.93333	-6.02686		-1.93334	-3.64806		-1.93333	250.559
-1.93	1.43932		-1.92999	0.285887		-1.92999	-6.06901		-1.93001	-3.7091		-1.92999	250.578
-1.92667	1.45601		-1.92668	0.283553		-1.92666	-6.10796		-1.92668	-3.77727		-1.92666	250.586
-1.92333	1.4684		-1.92334	0.277738		-1.92333	-6.14718		-1.92334	-3.85197		-1.92333	250.582
-1.92	1.47359		-1.92001	0.269052		-1.91999	-6.1778		-1.92001	-3.92568		-1.91999	250.579
-1.91667	1.46768		-1.91668	0.250837		-1.91666	-6.19003		-1.91668	-3.98292		-1.91666	250.58
-1.91333	1.45789		-1.91334	0.232623		-1.91333	-6.19906		-1.91334	-4.02515		-1.91333	250.604
-1.91	1.44104		-1.91001	0.214409		-1.90999	-6.19176		-1.91001	-4.0489		-1.90999	250.664
-1.90667	1.42103		-1.90668	0.203426		-1.90666	-6.15837		-1.90668	-4.04627		-1.90666	250.779
-1.90333	1.41788		-1.90334	0.213106		-1.90333	-6.08673		-1.90334	-4.00826		-1.90333	250.86
-1.9	1.4464		-1.89999	0.261831		-1.89999	-5.96456		-1.90001	-3.92609		-1.89999	251.089
-1.89667	1.53358		-1.89668	0.357435		-1.89666	-5.77604		-1.89668	-3.79306		-1.89666	251.66
-1.89333	1.71863		-1.89334	0.520105		-1.89332	-5.51243		-1.89334	-3.60151		-1.89332	251.93
-1.89	2.04947		-1.89001	0.772978		-1.88999	-5.1688		-1.89001	-3.35267		-1.88999	253.029
-1.88667	2.54887		-1.88667	1.12451		-1.88666	-4.73618		-1.88667	-3.04402		-1.88666	253.494
-1.88333	3.24534		-1.88334	1.5861		-1.88332	-4.22592		-1.88334	-2.68274		-1.88332	254.562
-1.88	4.14765		-1.88001	2.15993		-1.87999	-3.64776		-1.88001	-2.2731		-1.87999	255.803
-1.87667	5.22649		-1.87667	2.85114		-1.87666	-3.0128		-1.87667	-1.83633		-1.87666	257.19
-1.87333	6.46954		-1.87334	3.66642		-1.87332	-2.32712		-1.87334	-1.37871		-1.87332	259.553
-1.87	7.83499		-1.87001	4.59887		-1.86999	-1.60823		-1.87001	-0.904107		-1.86999	260.397
-1.86666	9.24576		-1.86667	5.59354		-1.86666	-0.875603		-1.86667	-0.431668		-1.86666	262.114
-1.86333	10.6067		-1.86334	6.56493		-1.86332	-0.158225		-1.86334	0.0179728		-1.86332	263.747
-1.86	11.8091		-1.86001	7.43766		-1.85999	0.503255		-1.86001	0.431222		-1.85999	265.175
-1.85666	12.8144		-1.85667	8.20033		-1.85666	1.07076		-1.85667	0.783854		-1.85666	266.388
-1.85333	13.6005		-1.85334	8.81377		-1.85332	1.54427		-1.85334	1.06846		-1.85332	267.36
-1.85	14.1271		-1.85001	9.23588		-1.84999	1.90438		-1.85001	1.29244		-1.84999	268.031
-1.84666	14.389		-1.84667	9.43652		-1.84666	2.1405		-1.84667	1.44659		-1.84666	268.344
-1.84333	14.3968		-1.84334	9.41855		-1.84332	2.25388		-1.84334	1.52525		-1.84332	268.31
-1.84	14.1941		-1.84001	9.22081		-1.84001	2.24586		-1.84001	1.52406		-1.83999	267.974
-1.83666	13.8382		-1.83667	8.92117		-1.83667	2.15169		-1.83667	1.46247		-1.83665	267.447
-1.83333	13.4123		-1.83334	8.58199		-1.83334	1.99166		-1.83334	1.35375		-1.83332	266.853
-1.83	12.937		-1.83	8.20377		-1.83	1.80289		-1.83	1.22046		-1.82999	266.197
-1.82666	12.42		-1.82667	7.8267		-1.82667	1.5867		-1.82667	1.07128		-1.82665	265.511
-1.82333	11.928		-1.82334	7.46919		-1.82334	1.35642		-1.82334	0.903566		-1.82332	264.864
-1.82	11.4685		-1.82	7.1424		-1.82	1.11737		-1.82	0.734125		-1.81999	264.292
-1.81666	11.048		-1.81667	6.8514		-1.81667	0.883586		-1.81667	0.568117		-1.81665	263.78
-1.81333	10.669		-1.81334	6.58965		-1.81334	0.657666		-1.81334	0.411902		-1.81332	263.333
-1.80999	10.3275		-1.81	6.34858		-1.81	0.426515		-1.81	0.265007		-1.80999	262.935
-1.80666	10.0241		-1.80667	6.12874		-1.80667	0.198892		-1.80667	0.123466		-1.80665	262.566
-1.80333	9.73595		-1.80334	5.93012		-1.80334	-0.0213766		-1.80334	-0.0114146		-1.80332	262.228
-1.79999	9.47913		-1.8	5.74284		-1.8	-0.238741		-1.8	-0.146256		-1.79999	261.909
-1.79666	9.23987		-1.79667	5.57718		-1.79667	-0.447824		-1.79667	-0.270344		-1.79665	261.614
-1.79333	9.01296		-1.79334	5.42358		-1.79334	-0.650797		-1.79334	-0.39601		-1.79332	261.331
-1.78999	8.80581		-1.79	5.27879		-1.79	-0.849362		-1.79	-0.521931		-1.78999	261.071
-1.78666	8.61206		-1.78667	5.14572		-1.78667	-1.03531		-1.78667	-0.643853		-1.78665	260.81
-1.78333	8.43039		-1.78334	5.02089		-1.78334	-1.21865		-1.78334	-0.757974		-1.78332	260.561
-1.77999	8.25261		-1.78	4.90458		-1.78	-1.39057		-1.78	-0.867366		-1.77999	260.327
-1.77666	8.08998		-1.77667	4.79151		-1.77667	-1.55904		-1.77667	-0.971454		-1.77665	260.094
-1.77333	7.93531		-1.77333	4.68913		-1.77333	-1.72228		-1.77333	-1.07434		-1.77332	259.875
-1.76999	7.78642		-1.77	4.58618		-1.77	-1.87973		-1.77	-1.17648		-1.76998	259.663
-1.76668	7.64324		-1.76667	4.4897		-1.76667	-2.02635		-1.76667	-1.27317		-1.76665	259.461
-1.76334	7.50346		-1.76333	4.40156		-1.76333	-2.16261		-1.76333	-1.36807		-1.76332	259.26
-1.76001	7.36459		-1.76	4.30805		-1.76	-2.30106		-1.76	-1.45389		-1.75998	259.07
-1.75668	7.2976		-1.75667	4.21936		-1.75667	-2.42888		-1.75667	-1.54319		-1.75665	258.872
-1.75334	7.09373		-1.75333	4.12983		-1.75333	-2.55078		-1.75333	-1.62692		-1.75332	258.676
-1.75001	7.02881		-1.75	4.04249		-1.75	-2.66999		-1.75	-1.70947		-1.75	258.487
-1.74667	6.89391		-1.74667	3.95503		-1.74667	-2.78374		-1.74667	-1.74708		-1.74667	258.291
-1.74334	6.69055		-1.74333	3.91246		-1.74333	-2.89025		-1.74333	-1.82287		-1.74333	258.096
-1.74001	6.62452		-1.74	3.78831		-1.74	-2.99263		-1.74	-1.93361		-1.74	257.897
-1.73667	6.49777		-1.73667	3.70379		-1.73667	-3.09676		-1.73667	-1.96667		-1.73667	257.705
-1.73334	6.3712		-1.73333	3.66504		-1.73333	-3.19322		-1.73333	-2.03979		-1.73333	257.512
-1.73001	6.24597		-1.73	3.58741		-1.73	-3.28805		-1.73	-2.10692		-1.73	257.33
-1.72667	6.06897		-1.72667	3.47979		-1.72667	-3.38096		-1.72667	-2.17097		-1.72667	257.148
-1.72334	6.0093		-1.72333	3.41005		-1.72333	-3.4712		-1.72333	-2.26263		-1.72333	256.968
-1.72001	5.8983		-1.72	3.34002		-1.72	-3.51521		-1.72	-2.29373		-1.72	256.795
-1.71667	5.79154		-1.71666	3.30538		-1.71666	-3.63987		-1.71666	-2.35671		-1.71666	256.631
-1.71334	5.68756		-1.71333	3.2428		-1.71333	-3.68357		-1.71333	-2.41411		-1.71333	256.475
-1.71001	5.58666		-1.71	3.18196		-1.71	-3.80379		-1.71	-2.47165		-1.71	256.317
-1.70667	5.48927		-1.70666	3.12391		-1.70666	-3.88222		-1.70666	-2.54744		-1.70666	256.167
-1.70334	5.3967		-1.70333	3.06673		-1.70333	-3.9212		-1.70333	-2.57342		-1.70333	256.023
-1.70001	5.30052		-1.7	3.0081		-1.7	-3.99505		-1.7	-2.62175		-1.7	255.883
-1.69667	5.21307		-1.69666	2.95618		-1.69666	-4.06582		-1.69666	-2.66949		-1.69666	255.751
-1.69334	5.12752		-1.69333	2.90369		-1.69333	-4.13115		-1.69333	-2.71594		-1.69333	255.624
-1.69	5.04374		-1.69	2.85367		-1.69	-4.23002		-1.69	-2.77816		-1.69	255.497
-1.68667	4.96723		-1.68666	2.80002		-1.68666	-4.26004		-1.68666	-2.80034		-1.68666	255.371
-1.68334	4.8874		-1.68333	2.74826		-1.68333	-4.32051		-1.68333	-2.84079		-1.68333	255.251
-1.68	4.81005		-1.68	2.69768		-1.68	-4.3779		-1.68	-2.87976		-1.68	255.135
-1.67667	4.73373		-1.67666	2.6471		-1.67666	-4.43061		-1.67666	-2.91843		-1.67666	255.02
-1.67334	4.66612		-1.67333	2.60176		-1.67333	-4.50833		-1.67333	-2.95814		-1.67333	254.912
-1.67	4.59867		-1.67	2.55788		-1.67	-4.53409		-1.67	-2.99507		-1.67	254.806
-1.66667	4.53123		-1.66666	2.51937		-1.66666	-4.58604		-1.66666	-3.02963		-1.66666	254.707
-1.66334	4.47265		-1.66333	2.48349		-1.66333	-4.63476		-1.66333	-3.0623		-1.66333	254.613
-1.66	4.41363		-1.65999	2.44921		-1.65999	-4.67982		-1.65999	-3.09164		-1.65999	254.524
-1.65667	4.35564		-1.65666	2.41464		-1.65666	-4.72415		-1.65666	-3.12079		-1.65666	254.442
-1.65334	4.30157		-1.65333	2.38211		-1.65333	-4.77008		-1.65333	-3.15083		-1.65333	254.362
-1.65	4.25331		-1.64999	2.35335		-1.64999	-4.81498		-1.64999	-3.17666		-1.64999	254.283
-1.64667	4.202		-1.64666	2.32126		-1.64666	-4.85857		-1.64666	-3.20422		-1.64666	254.202
-1.64334	4.15114		-1.64333	2.29149		-1.64333	-4.89585		-1.64334	-3.22989		-1.64333	254.125
-1.64	4.11072		-1.63999	2.25867		-1.63999	-4.92845		-1.64001	-3.2573		-1.63999	254.053
-1.63667	4.06189		-1.63668	2.22556		-1.63666	-4.96193		-1.63668	-3.28223		-1.63666	253.984
-1.63334	4.01626		-1.63334	2.19377		-1.63333	-4.99628		-1.63334	-3.30759		-1.63333	253.915
-1.63	3.9773		-1.63001	2.16706		-1.62999	-5.02844		-1.63001	-3.32858		-1.62999	253.846
-1.62667	3.93501		-1.62668	2.14137		-1.62666	-5.0568		-1.62668	-3.35047		-1.62666	253.782
-1.62333	3.89272		-1.62334	2.11639		-1.62333	-5.08632		-1.62334	-3.37597		-1.62333	253.728
-1.62	3.85493		-1.62001	2.09085		-1.61999	-5.11511		-1.62001	-3.39828		-1.61999	253.674
-1.61667	3.81887		-1.61668	2.06167		-1.61666	-5.1439		-1.61668	-3.41969		-1.61666	253.621
-1.61333	3.77978		-1.61334	2.03613		-1.61333	-5.17518		-1.61334	-3.43863		-1.61333	253.566
-1.61	3.74648		-1.61001	2.01349		-1.60999	-5.20221		-1.61001	-3.45846		-1.60999	253.512
-1.60667	3.71334		-1.60668	1.99259		-1.60666	-5.22954		-1.60668	-3.47625		-1.60666	253.462
-1.60333	3.6786		-1.60334	1.97009		-1.60333	-5.25569		-1.60334	-3.49535		-1.60332	253.438
-1.6	3.64849		-1.60001	1.94658		-1.59999	-5.28125		-1.60001	-3.51298		-1.59999	253.391
-1.59667	3.61896		-1.59667	1.92438		-1.59666	-5.30404		-1.59667	-3.52725		-1.59666	253.337
-1.59333	3.59031		-1.59334	1.9045		-1.59332	-5.32507		-1.59334	-3.54104		-1.59332	253.287
-1.59	3.56368		-1.59001	1.88884		-1.58999	-5.34757		-1.59001	-3.55473		-1.58999	253.218
-1.58667	3.53618		-1.58667	1.87128		-1.58666	-5.3702		-1.58667	-3.56885		-1.58666	253.197
-1.58333	3.50999		-1.58334	1.85286		-1.58332	-5.39283		-1.58334	-3.58369		-1.58332	253.159
-1.58	3.48482		-1.58001	1.83545		-1.57999	-5.41313		-1.58001	-3.59911		-1.57999	253.12
-1.57667	3.46124		-1.57667	1.8179		-1.57666	-5.43343		-1.57667	-3.61412		-1.57666	253.079
-1.57333	3.43866		-1.57334	1.80224		-1.57332	-5.45198		-1.57334	-3.62823		-1.57332	253.027
-1.57	3.41668		-1.57001	1.78657		-1.56999	-5.47126		-1.57001	-3.64092		-1.56999	253.012
-1.56666	3.39411		-1.56667	1.77337		-1.56666	-5.49097		-1.56667	-3.65334		-1.56666	252.98
-1.56333	3.37111		-1.56334	1.75901		-1.56332	-5.50952		-1.56334	-3.66588		-1.56332	252.948
-1.56	3.3497		-1.56001	1.74523		-1.55999	-5.52617		-1.56001	-3.6793		-1.55999	252.916
-1.55666	3.32974		-1.55667	1.73261		-1.55666	-5.54268		-1.55667	-3.69125		-1.55666	252.882
-1.55333	3.30732		-1.55334	1.72101		-1.55332	-5.55918		-1.55334	-3.70263		-1.55332	252.847
-1.55	3.28722		-1.55001	1.70956		-1.54999	-5.57552		-1.55001	-3.71212		-1.54999	252.816
-1.54666	3.26699		-1.54667	1.69782		-1.54667	-5.59187		-1.54667	-3.72114		-1.54666	252.784
-1.54333	3.24848		-1.54334	1.68622		-1.54334	-5.60749		-1.54334	-3.73074		-1.54332	252.751
-1.54	3.23113		-1.54	1.67432		-1.54	-5.62194		-1.54	-3.74295		-1.53999	252.721
-1.53666	3.21436		-1.53667	1.66316		-1.53667	-5.63492		-1.53667	-3.75517		-1.53665	252.692
-1.53333	3.19702		-1.53334	1.65315		-1.53334	-5.64938		-1.53334	-3.76419		-1.53332	252.664
-1.53	3.17866		-1.53	1.64387		-1.53	-5.66325		-1.53	-3.77232		-1.52999	252.64
-1.52666	3.16333		-1.52667	1.63502		-1.52667	-5.67623		-1.52667	-3.78003		-1.52665	252.618
-1.52333	3.14657		-1.52334	1.62588		-1.52334	-5.68747		-1.52334	-3.78978		-1.52332	252.596
-1.51998	3.13081		-1.52	1.61732		-1.52	-5.70046		-1.52	-3.79869		-1.51999	252.574
-1.51666	3.11461		-1.51667	1.60658		-1.51667	-5.71359		-1.51667	-3.80902		-1.51665	252.555
-1.51333	3.09885		-1.51334	1.59499		-1.51334	-5.72584		-1.51334	-3.81699		-1.51332	252.537
-1.51	3.08324		-1.51	1.58455		-1.51	-5.73882		-1.51	-3.82428		-1.50999	252.515
-1.50666	3.06935		-1.50667	1.57498		-1.50667	-5.75034		-1.50667	-3.8323		-1.50665	252.496
-1.50333	3.05634		-1.50334	1.56454		-1.50334	-5.76026		-1.50334	-3.84047		-1.50332	252.475
-1.49999	3.04204		-1.5	1.55396		-1.5	-5.77077		-1.5	-3.84849		-1.49999	252.455
-1.49666	3.02788		-1.49667	1.54556		-1.49667	-5.78112		-1.49667	-3.85562		-1.49665	252.439
-1.49333	3.013		-1.49334	1.53571		-1.49334	-5.78973		-1.49334	-3.86406		-1.49332	252.425
-1.48999	2.9987		-1.49	1.52818		-1.49	-5.7982		-1.49	-3.87092		-1.48999	252.406
-1.48666	2.98324		-1.48667	1.5215		-1.48667	-5.80871		-1.48665	-3.87695		-1.48665	252.389
-1.48333	2.96894		-1.48333	1.51483		-1.48333	-5.81878		-1.48333	-3.8835		-1.48332	252.372
-1.47999	2.95594		-1.48	1.5083		-1.48	-5.8277		-1.48	-3.88932		-1.47998	252.355
-1.47668	2.94379		-1.47667	1.50309		-1.47667	-5.83674		-1.47667	-3.89603		-1.47665	252.339
-1.47334	2.93178		-1.47333	1.4983		-1.47333	-5.84535		-1.47333	-3.90275		-1.47332	252.323
-1.47001	2.92094		-1.47	1.49336		-1.47	-5.85616		-1.47	-3.90815		-1.46998	252.305
-1.46668	2.90894		-1.46667	1.48887		-1.46667	-5.86666		-1.46667	-3.91077		-1.46665	252.287
-1.46334	2.89708		-1.46333	1.4848		-1.46333	-5.87875		-1.46333	-3.91863		-1.46332	252.273
-1.46001	2.88625		-1.46	1.47959		-1.46	-5.88941		-1.46	-3.92387		-1.46	252.258
-1.45668	2.88105		-1.45667	1.47407		-1.45667	-5.8996		-1.45667	-3.92927		-1.45667	252.245
-1.45334	2.87008		-1.45333	1.46727		-1.45333	-5.90907		-1.45333	-3.93482		-1.45333	252.234
-1.45001	2.85289		-1.45	1.46336		-1.45	-5.91841		-1.45	-3.93728		-1.45	252.22
-1.44667	2.84249		-1.44667	1.45032		-1.44667	-5.92818		-1.44667	-3.9431		-1.44667	252.206
-1.44334	2.83209		-1.44333	1.44104		-1.44333	-5.93548		-1.44333	-3.94949		-1.44333	252.192
-1.44001	2.82747		-1.44	1.43321		-1.44	-5.94424		-1.44	-3.95893		-1.44	252.179
-1.43667	2.81852		-1.43667	1.42857		-1.43667	-5.95083		-1.43667	-3.96181		-1.43667	252.167
-1.43334	2.80999		-1.43333	1.42002		-1.43333	-5.95682		-1.43333	-3.96658		-1.43333	252.155
-1.43001	2.80177		-1.43	1.41234		-1.43	-5.9596		-1.43	-3.97108		-1.43	252.145
-1.42667	2.78964		-1.42666	1.40524		-1.42666	-5.96793		-1.42666	-3.97585		-1.42666	252.132
-1.42334	2.78589		-1.42333	1.39554		-1.42333	-5.97392		-1.42333	-3.9824		-1.42333	252.121
-1.42001	2.77954		-1.42	1.39278		-1.42	-5.97712		-1.42	-3.98429		-1.42	252.113
-1.41667	2.77058		-1.41666	1.38756		-1.41666	-5.98369		-1.41666	-3.98806		-1.41666	252.103
-1.41334	2.76423		-1.41333	1.38235		-1.41333	-5.9901		-1.41333	-3.99141		-1.41333	252.092
-1.41001	2.75398		-1.41	1.37714		-1.41	-5.99535		-1.41	-3.99435		-1.41	252.079
-1.40667	2.75023		-1.40666	1.37192		-1.40666	-6.00322		-1.40666	-3.99818		-1.40666	252.067
-1.40334	2.74083		-1.40333	1.36655		-1.40333	-6.00585		-1.40333	-4.00211		-1.40333	252.053
-1.40001	2.73013		-1.4	1.36133		-1.4	-6.0111		-1.4	-4.00505		-1.4	252.041
-1.39667	2.71886		-1.39666	1.35539		-1.39666	-6.01693		-1.39666	-4.00767		-1.39666	252.029
-1.39334	2.70788		-1.39333	1.34887		-1.39333	-6.02144		-1.39333	-4.00987		-1.39333	252.017
-1.39	2.69864		-1.39	1.3425		-1.39	-6.02831		-1.39	-4.01512		-1.39	252.007
-1.38667	2.68939		-1.38666	1.33655		-1.38666	-6.03079		-1.38666	-4.01716		-1.38666	251.996
-1.38334	2.68129		-1.38333	1.3306		-1.38333	-6.03588		-1.38333	-4.02166		-1.38333	251.986
-1.38	2.67275		-1.38	1.32597		-1.38	-6.04199		-1.38	-4.02601		-1.38	251.977
-1.37667	2.66494		-1.37666	1.32191		-1.37666	-6.04694		-1.37666	-4.02978		-1.37666	251.97
-1.37334	2.65815		-1.37333	1.31712		-1.37333	-6.05219		-1.37333	-4.03354		-1.37333	251.962
-1.37	2.65208		-1.37	1.31234		-1.37	-6.05933		-1.36999	-4.03731		-1.36999	251.954
-1.36667	2.64501		-1.36666	1.30828		-1.36666	-6.0672		-1.36666	-4.04035		-1.36666	251.945
-1.36334	2.63851		-1.36333	1.30364		-1.36333	-6.07523		-1.36333	-4.04281		-1.36333	251.938
-1.36	2.63071		-1.35999	1.29843		-1.35999	-6.08222		-1.35999	-4.04527		-1.35999	251.931
-1.35667	2.62307		-1.35666	1.29336		-1.35666	-6.08878		-1.35666	-4.04747		-1.35666	251.924
-1.35334	2.61542		-1.35333	1.28729		-1.35333	-6.09433		-1.35334	-4.04983		-1.35333	251.917
-1.35	2.60862		-1.34999	1.28122		-1.34999	-6.09989		-1.35001	-4.05293		-1.34999	251.909
-1.34667	2.60081		-1.34668	1.27558		-1.34666	-6.10572		-1.34668	-4.05618		-1.34666	251.902
-1.34334	2.59329		-1.34334	1.27167		-1.34333	-6.10996		-1.34334	-4.05995		-1.34333	251.896
-1.34	2.58649		-1.34001	1.2666		-1.33999	-6.11289		-1.34001	-4.06404		-1.33999	251.889
-1.33667	2.58		-1.33668	1.26196		-1.33666	-6.11536		-1.33668	-4.06756		-1.33666	251.883
-1.33334	2.5748		-1.33334	1.25717		-1.33333	-6.11886		-1.33334	-4.07049		-1.33333	251.878
-1.33	2.56975		-1.33001	1.25295		-1.32999	-6.12296		-1.33001	-4.07295		-1.32999	251.875
-1.32667	2.56586		-1.32668	1.24917		-1.32666	-6.12705		-1.32668	-4.07584		-1.32666	251.866
-1.32333	2.56169		-1.32334	1.2448		-1.32333	-6.1323		-1.32334	-4.07798		-1.32333	251.86
-1.32	2.55909		-1.32001	1.24059		-1.31999	-6.13697		-1.32001	-4.07997		-1.31999	251.856
-1.31667	2.55564		-1.31668	1.23639		-1.31666	-6.14191		-1.31668	-4.08144		-1.31666	251.85
-1.31333	2.55217		-1.31334	1.23334		-1.31333	-6.14686		-1.31334	-4.0826		-1.31333	251.842
-1.31	2.54827		-1.31001	1.23073		-1.30999	-6.15165		-1.31001	-4.08375		-1.30999	251.833
-1.30667	2.54422		-1.30667	1.22958		-1.30666	-6.15486		-1.30667	-4.0849		-1.30666	251.817
-1.30333	2.53987		-1.30334	1.22813		-1.30332	-6.15821		-1.30334	-4.08621		-1.30332	251.811
-1.3	2.53524		-1.30001	1.22668		-1.29999	-6.16288		-1.30001	-4.08684		-1.29999	251.801
-1.29667	2.52802		-1.29667	1.22523		-1.29666	-6.16855		-1.29667	-4.08815		-1.29666	251.794
-1.29333	2.52023		-1.29334	1.22392		-1.29332	-6.17511		-1.29334	-4.09003		-1.29332	251.787
-1.29	2.51358		-1.29001	1.22276		-1.28999	-6.18067		-1.29001	-4.09265		-1.28999	251.779
-1.28667	2.50781		-1.28667	1.22103		-1.28666	-6.18723		-1.28667	-4.09527		-1.28666	251.777
-1.28333	2.50174		-1.28334	1.21842		-1.28332	-6.19394		-1.28334	-4.09788		-1.28332	251.773
-1.28	2.49467		-1.28001	1.21551		-1.27999	-6.2005		-1.28001	-4.10092		-1.27999	251.771
-1.27667	2.48733		-1.27667	1.21174		-1.27666	-6.20501		-1.27667	-4.10453		-1.27666	251.767
-1.27333	2.48041		-1.27334	1.20841		-1.27332	-6.20938		-1.27334	-4.10767		-1.27332	251.763
-1.27	2.47693		-1.27001	1.2055		-1.26999	-6.21157		-1.27001	-4.11013		-1.26999	251.759
-1.26666	2.47319		-1.26667	1.20029		-1.26666	-6.21288		-1.26667	-4.11202		-1.26666	251.755
-1.26333	2.46914		-1.26334	1.19508		-1.26332	-6.21435		-1.26334	-4.11317		-1.26332	251.749
-1.26	2.46409		-1.26001	1.19043		-1.25999	-6.21654		-1.26001	-4.11448		-1.25999	251.743
-1.25666	2.45962		-1.25667	1.18523		-1.25667	-6.21917		-1.25667	-4.11595		-1.25666	251.736
-1.25333	2.45629		-1.25334	1.18001		-1.25334	-6.22325		-1.25334	-4.117		-1.25332	251.729
-1.25	2.45339		-1.25	1.1761		-1.25	-6.2285		-1.25	-4.1179		-1.24999	251.724
-1.24666	2.44904		-1.24667	1.17219		-1.24667	-6.23244		-1.24667	-4.11994		-1.24665	251.718
-1.24333	2.4427		-1.24334	1.16843		-1.24334	-6.23653		-1.24334	-4.12287		-1.24332	251.711
-1.24	2.43662		-1.24	1.1664		-1.24	-6.24062		-1.24	-4.12581		-1.23999	251.705
-1.23666	2.43028		-1.23667	1.16379		-1.23667	-6.2444		-1.23667	-4.12816		-1.23665	251.699
-1.23333	2.42493		-1.23334	1.16104		-1.23334	-6.24703		-1.23334	-4.13094		-1.23332	251.694
-1.23	2.41974		-1.23	1.1587		-1.23	-6.25112		-1.23	-4.13356		-1.22999	251.689
-1.22666	2.4134		-1.22667	1.15667		-1.22667	-6.2539		-1.22667	-4.13675		-1.22665	251.685
-1.22333	2.40619		-1.22334	1.15391		-1.22334	-6.25667		-1.22334	-4.13994		-1.22332	251.68
-1.22	2.39927		-1.22	1.15189		-1.22	-6.26061		-1.22	-4.14199		-1.21999	251.677
-1.21666	2.39523		-1.21667	1.14928		-1.21667	-6.26439		-1.21667	-4.14314		-1.21665	251.673
-1.21333	2.39206		-1.21334	1.14725		-1.21334	-6.26817		-1.21334	-4.14429		-1.21332	251.668
-1.20999	2.38816		-1.21	1.1458		-1.21	-6.27195		-1.21	-4.1466		-1.20999	251.661
-1.20666	2.38354		-1.20667	1.14449		-1.20667	-6.27516		-1.20667	-4.14906		-1.20665	251.655
-1.20333	2.37835		-1.20334	1.14362		-1.20334	-6.27632		-1.20334	-4.15152		-1.20332	251.649
-1.19999	2.374		-1.2	1.14101		-1.2	-6.27748		-1.2	-4.15341		-1.19999	251.644
-1.19666	2.36937		-1.19667	1.1371		-1.19667	-6.27848		-1.19667	-4.15414		-1.19665	251.638
-1.19333	2.36533		-1.19333	1.13246		-1.19333	-6.27921		-1.19333	-4.15603		-1.19332	251.634
-1.18999	2.35883		-1.19	1.12855		-1.19	-6.28068		-1.19	-4.15849		-1.18998	251.63
-1.18666	2.35233		-1.18667	1.12479		-1.18667	-6.28272		-1.18667	-4.16111		-1.18665	251.626
-1.18334	2.34699		-1.18333	1.12073		-1.18333	-6.28534		-1.18333	-4.16316		-1.18332	251.625
-1.18001	2.34237		-1.18	1.11681		-1.18	-6.28855		-1.18	-4.16447		-1.17998	251.624
-1.17668	2.33832		-1.17667	1.11335		-1.17667	-6.29263		-1.17667	-4.16504		-1.17665	251.622
-1.17334	2.33645		-1.17333	1.11089		-1.17333	-6.29672		-1.17333	-4.16709		-1.17332	251.621
-1.17001	2.3327		-1.17	1.10959		-1.17	-6.30081		-1.17	-4.1684		-1.16998	251.619
-1.16668	2.32895		-1.16667	1.10901		-1.16667	-6.30416		-1.16667	-4.16955		-1.16667	251.616
-1.16334	2.32708		-1.16333	1.10713		-1.16333	-6.30678		-1.16333	-4.17044		-1.16333	251.612
-1.16001	2.32521		-1.16	1.1064		-1.16	-6.30883		-1.16	-4.17044		-1.16	251.609
-1.15668	2.32464		-1.15667	1.10452		-1.15667	-6.31145		-1.15667	-4.17044		-1.15667	251.604
-1.15334	2.32262		-1.15333	1.10394		-1.15333	-6.3135		-1.15333	-4.17044		-1.15333	251.599
-1.15001	2.31887		-1.15	1.10249		-1.15	-6.31466		-1.15	-4.17102		-1.15	251.594
-1.14667	2.31512		-1.14667	1.10119		-1.14667	-6.31581		-1.14667	-4.17217		-1.14667	251.588
-1.14334	2.31195		-1.14333	1.10103		-1.14333	-6.31697		-1.14333	-4.17332		-1.14333	251.582
-1.14001	2.30905		-1.14	1.10103		-1.14	-6.31813		-1.14	-4.17463		-1.14	251.578
-1.13667	2.30614		-1.13667	1.10031		-1.13667	-6.32002		-1.13666	-4.17537		-1.13666	251.573
-1.13334	2.30324		-1.13333	1.10031		-1.13333	-6.32118		-1.13333	-4.17741		-1.13333	251.569
-1.13001	2.29919		-1.13	1.09958		-1.13	-6.32118		-1.13	-4.18003		-1.13	251.565
-1.12667	2.29373		-1.12666	1.09871		-1.12666	-6.32118		-1.12666	-4.18296		-1.12666	251.56
-1.12334	2.29243		-1.12333	1.0961		-1.12333	-6.3225		-1.12333	-4.18532		-1.12333	251.558
-1.12001	2.28896		-1.12	1.09495		-1.12	-6.32323		-1.12	-4.18711		-1.12	251.553
-1.11667	2.28492		-1.11666	1.09249		-1.11666	-6.32512		-1.11666	-4.19046		-1.11666	251.549
-1.11334	2.28003		-1.11333	1.08989		-1.11333	-6.32905		-1.11333	-4.19308		-1.11333	251.545
-1.11001	2.27514		-1.11	1.08728		-1.11	-6.3311		-1.11	-4.19538		-1.11	251.542
-1.10667	2.27011		-1.10666	1.08409		-1.10666	-6.3365		-1.10666	-4.19653		-1.10666	251.538
-1.10334	2.26549		-1.10333	1.08352		-1.10333	-6.33854		-1.10333	-4.19768		-1.10333	251.534
-1.10001	2.26129		-1.1	1.08178		-1.1	-6.34263		-1.1	-4.19925		-1.1	251.532
-1.09667	2.25724		-1.09666	1.08063		-1.09666	-6.34672		-1.09666	-4.2004		-1.09666	251.528
-1.09334	2.25292		-1.09333	1.07988		-1.09333	-6.34992		-1.09333	-4.20271		-1.09333	251.525
-1.09	2.24787		-1.09	1.07756		-1.09	-6.35401		-1.09	-4.20344		-1.09	251.522
-1.08667	2.24382		-1.08666	1.07684		-1.08666	-6.35605		-1.08666	-4.20491		-1.08666	251.518
-1.08334	2.23977		-1.08333	1.07539		-1.08333	-6.35941		-1.08333	-4.20638		-1.08333	251.514
-1.08	2.23587		-1.08	1.07337		-1.08	-6.36203		-1.08	-4.20843		-1.08	251.513
-1.07667	2.2327		-1.07666	1.07062		-1.07666	-6.36465		-1.07666	-4.2099		-1.07666	251.51
-1.07334	2.22896		-1.07333	1.06772		-1.07333	-6.36728		-1.07333	-4.21064		-1.07333	251.508
-1.07	2.22507		-1.06999	1.06482		-1.06999	-6.36917		-1.06999	-4.21293		-1.06999	251.505
-1.06667	2.22217		-1.06666	1.06236		-1.06666	-6.37106		-1.06666	-4.21351		-1.06666	251.501
-1.06334	2.22057		-1.06333	1.06091		-1.06333	-6.37368		-1.06334	-4.21351		-1.06333	251.498
-1.06	2.21913		-1.05999	1.05946		-1.05999	-6.37384		-1.06001	-4.21351		-1.05999	251.495
-1.05667	2.21695		-1.05666	1.05801		-1.05666	-6.37384		-1.05668	-4.21351		-1.05666	251.493
-1.05334	2.21321		-1.05334	1.05713		-1.05333	-6.37384		-1.05334	-4.21351		-1.05333	251.489
-1.05	2.20974		-1.05001	1.05698		-1.04999	-6.37384		-1.05001	-4.21351		-1.04999	251.486
-1.04667	2.20683		-1.04668	1.05668		-1.04666	-6.37384		-1.04668	-4.21465		-1.04666	251.483
-1.04334	2.20408		-1.04334	1.05638		-1.04333	-6.37457		-1.04334	-4.21465		-1.04333	251.48
-1.04	2.20075		-1.04001	1.05565		-1.03999	-6.37587		-1.04001	-4.21523		-1.03999	251.477
-1.03667	2.1967		-1.03668	1.05419		-1.03666	-6.37703		-1.03668	-4.21669		-1.03666	251.474
-1.03333	2.19265		-1.03334	1.05158		-1.03333	-6.37819		-1.03334	-4.21889		-1.03333	251.472
-1.03	2.18848		-1.03001	1.05012		-1.02999	-6.37934		-1.03001	-4.22109		-1.02999	251.469
-1.02667	2.18558		-1.02668	1.04939		-1.02666	-6.38239		-1.02668	-4.22485		-1.02666	251.464
-1.02333	2.18241		-1.02334	1.04678		-1.02333	-6.38587		-1.02334	-4.2292		-1.02333	251.461
-1.02	2.17951		-1.02001	1.04448		-1.01999	-6.38934		-1.02001	-4.23182		-1.01999	251.459
-1.01667	2.17677		-1.01667	1.04333		-1.01666	-6.39224		-1.01667	-4.23444		-1.01666	251.456
-1.01333	2.17459		-1.01334	1.04333		-1.01332	-6.39413		-1.01334	-4.23648		-1.01332	251.452
-1.01	2.17257		-1.01001	1.04405		-1.00999	-6.3956		-1.01001	-4.23748		-1.00999	251.449
-1.00667	2.16998		-1.00667	1.04478		-1.00666	-6.39706		-1.00667	-4.23757		-1.00666	251.446
-1.00333	2.16765		-1.00334	1.04508		-1.00332	-6.39838		-1.00334	-4.23767		-1.00332	251.442
-1	2.16491		-1.00001	1.04466		-0.999991	-6.39765		-1.00001	-4.23563		-0.99999	251.439
-0.996666	2.16201		-0.996674	1.04596		-0.996657	-6.39707		-0.996674	-4.23374		-0.996657	251.437
-0.993333	2.15884		-0.99334	1.04711		-0.993324	-6.39649		-0.99334	-4.23374		-0.993323	251.433
-0.989999	2.1548		-0.990007	1.04741		-0.98999	-6.39765		-0.990007	-4.2339		-0.98999	251.43
-0.986666	2.15106		-0.986673	1.0461		-0.986656	-6.39924		-0.986673	-4.23448		-0.986656	251.427
-0.983332	2.14704		-0.98334	1.04423		-0.983323	-6.40155		-0.98334	-4.2361		-0.983323	251.425
-0.979999	2.1433		-0.980006	1.0435		-0.979989	-6.40387		-0.980006	-4.23788		-0.979989	251.422
-0.976665	2.13983		-0.976673	1.0422		-0.976656	-6.40634		-0.976672	-4.23967		-0.976656	251.419
-0.973331	2.13739		-0.973339	1.04074		-0.973322	-6.40897		-0.973339	-4.24171		-0.973322	251.415
-0.969998	2.1351		-0.970006	1.03959		-0.969989	-6.41101		-0.970005	-4.24391		-0.969989	251.412
-0.966664	2.13307		-0.966672	1.03874		-0.966655	-6.41306		-0.966672	-4.2448		-0.966655	251.409
-0.963331	2.13093		-0.963338	1.03743		-0.963338	-6.41337		-0.963338	-4.24538		-0.963322	251.406
-0.959997	2.12749		-0.960005	1.03686		-0.960005	-6.41368		-0.960005	-4.24538		-0.959988	251.404
-0.956664	2.12475		-0.956671	1.03759		-0.956671	-6.41368		-0.956671	-4.24622		-0.956655	251.401
-0.95333	2.12215		-0.953338	1.03904		-0.953338	-6.41368		-0.953338	-4.24705		-0.953321	251.399
-0.949997	2.11986		-0.950004	1.04034		-0.950004	-6.41441		-0.950004	-4.24773		-0.949988	251.396
-0.946663	2.11726		-0.946671	1.04122		-0.946671	-6.41587		-0.946671	-4.24857		-0.946654	251.392
-0.94333	2.11379		-0.943337	1.04137		-0.943337	-6.41733		-0.943337	-4.24883		-0.943321	251.388
-0.939996	2.11077		-0.940004	1.04107		-0.940004	-6.41879		-0.940004	-4.24909		-0.939987	251.384
-0.936662	2.10787		-0.93667	1.04092		-0.93667	-6.42025		-0.93667	-4.24893		-0.936653	251.38
-0.933329	2.10611		-0.933337	1.04092		-0.933337	-6.42229		-0.933337	-4.25008		-0.93332	251.375
-0.929995	2.10363		-0.930003	1.04019		-0.930003	-6.42375		-0.930003	-4.25024		-0.929986	251.37
-0.926662	2.10073		-0.92667	1.03874		-0.92667	-6.4258		-0.92667	-4.25055		-0.926653	251.366
-0.923328	2.09784		-0.923336	1.03816		-0.923336	-6.42769		-0.923336	-4.25218		-0.923319	251.362
-0.919995	2.09494		-0.920003	1.03874		-0.920003	-6.42884		-0.920003	-4.25339		-0.919986	251.359
-0.916661	2.09292		-0.916669	1.0399		-0.916669	-6.43		-0.916669	-4.2537		-0.916652	251.357
-0.913328	2.09075		-0.913336	1.04062		-0.913336	-6.43116		-0.913335	-4.25402		-0.913319	251.355
-0.909994	2.0893		-0.910002	1.04208		-0.910002	-6.43232		-0.910002	-4.25491		-0.909985	251.355
-0.906661	2.08729		-0.906669	1.04208		-0.906669	-6.4329		-0.906668	-4.25638		-0.906652	251.353
-0.903327	2.08484		-0.903335	1.04208		-0.903335	-6.43406		-0.903335	-4.25801		-0.903318	251.352
-0.899993	2.08255		-0.900002	1.04208		-0.900001	-6.43464		-0.900001	-4.25947		-0.899985	251.351
-0.89666	2.08011		-0.896668	1.0412		-0.896668	-6.43464		-0.896668	-4.25979		-0.896651	251.349
-0.893343	2.07651		-0.893334	1.03975		-0.893334	-6.43449		-0.893334	-4.26068		-0.893318	251.347
-0.89001	2.07276		-0.890001	1.0383		-0.890001	-6.43449		-0.890001	-4.26273		-0.889984	251.345
-0.886676	2.06901		-0.886667	1.0383		-0.886667	-6.43433		-0.886667	-4.26535		-0.886651	251.341
-0.883342	2.06526		-0.883334	1.03684		-0.883334	-6.43433		-0.883334	-4.26797		-0.883317	251.337
-0.880009	2.06339		-0.88	1.03612		-0.88	-6.43433		-0.88	-4.26944		-0.879984	251.334
-0.876675	2.05949		-0.876667	1.03612		-0.876667	-6.43491		-0.876667	-4.27001		-0.876667	251.332
-0.873342	2.05774		-0.873333	1.03784		-0.873333	-6.43491		-0.873333	-4.27175		-0.873333	251.329
-0.870008	2.05529		-0.87	1.03842		-0.87	-6.43491		-0.87	-4.2729		-0.87	251.327
-0.866675	2.05456		-0.866666	1.04072		-0.866666	-6.43491		-0.866666	-4.27348		-0.866666	251.325
-0.863341	2.05342		-0.863333	1.04318		-0.863333	-6.4346		-0.863333	-4.27463		-0.863333	251.325
-0.860008	2.0517		-0.859999	1.04563		-0.859999	-6.4346		-0.859999	-4.2752		-0.859999	251.323
-0.856674	2.05112		-0.856666	1.04809		-0.856666	-6.43345		-0.856666	-4.27692		-0.856666	251.32
-0.85334	2.04982		-0.853332	1.04954		-0.853332	-6.43229		-0.853332	-4.2775		-0.853332	251.319
-0.850007	2.04738		-0.849999	1.051		-0.849999	-6.43055		-0.849999	-4.27864		-0.849999	251.319
-0.846673	2.0455		-0.846665	1.0513		-0.846665	-6.43055		-0.846665	-4.27979		-0.846665	251.317
-0.84334	2.0429		-0.843332	1.05203		-0.843332	-6.43055		-0.843331	-4.28094		-0.843332	251.317
-0.840006	2.04203		-0.839998	1.05145		-0.839998	-6.43128		-0.839998	-4.28208		-0.839998	251.317
-0.836673	2.03913		-0.836665	1.05145		-0.836665	-6.43201		-0.836664	-4.28323		-0.836664	251.317
-0.833339	2.03623		-0.833331	1.0513		-0.833331	-6.43275		-0.833331	-4.28396		-0.833331	251.317
-0.830005	2.03219		-0.829998	1.05115		-0.829997	-6.43348		-0.829997	-4.28428		-0.829997	251.316
-0.826672	2.0283		-0.826664	1.052		-0.826664	-6.43391		-0.826664	-4.2846		-0.826664	251.315
-0.823338	2.02572		-0.82333	1.05285		-0.82333	-6.43391		-0.82333	-4.28491		-0.82333	251.312
-0.820005	2.02313		-0.819997	1.0537		-0.819997	-6.43333		-0.819997	-4.28523		-0.819997	251.308
-0.816671	2.02054		-0.816663	1.05413		-0.816663	-6.43217		-0.816663	-4.28523		-0.816663	251.304
-0.813338	2.01695		-0.81333	1.05456		-0.81333	-6.43101		-0.81333	-4.28523		-0.81333	251.299
-0.810004	2.01436		-0.809996	1.05456		-0.809996	-6.42869		-0.809996	-4.28523		-0.809996	251.295
-0.806671	2.01177		-0.806663	1.05486		-0.806663	-6.4268		-0.806663	-4.28507		-0.806663	251.291
-0.803337	2.01032		-0.803329	1.05516		-0.803329	-6.42622		-0.803329	-4.28475		-0.803329	251.288
-0.800003	2.00887		-0.799996	1.05531		-0.799996	-6.42579		-0.799996	-4.28444		-0.799996	251.285
-0.79667	2.00727		-0.796662	1.05619		-0.796662	-6.42579		-0.796662	-4.28412		-0.796662	251.283
-0.793336	2.00582		-0.793329	1.0578		-0.793329	-6.42579		-0.793329	-4.2838		-0.793329	251.283
-0.790003	2.00422		-0.789995	1.05955		-0.789995	-6.42753		-0.789995	-4.28495		-0.789995	251.281
-0.786669	2.00277		-0.786662	1.06101		-0.786662	-6.42811		-0.786662	-4.2861		-0.786662	251.28
-0.783336	2.00163		-0.783328	1.06319		-0.783328	-6.42927		-0.783328	-4.28757		-0.783328	251.278
-0.780002	2.00006		-0.779995	1.06464		-0.779995	-6.43		-0.779995	-4.28904		-0.779995	251.276
-0.776669	1.99891		-0.776661	1.06695		-0.776661	-6.43116		-0.776661	-4.29051		-0.776661	251.273
-0.773335	1.99692		-0.773328	1.0694		-0.773328	-6.43232		-0.773327	-4.29197		-0.773327	251.271
-0.770001	1.99478		-0.769994	1.07186		-0.769994	-6.43232		-0.770011	-4.29386		-0.769994	251.269
-0.766668	1.99232		-0.766661	1.07432		-0.76666	-6.4329		-0.766677	-4.29648		-0.76666	251.267
-0.763334	1.99018		-0.763344	1.07662		-0.763327	-6.4329		-0.763344	-4.29779		-0.763327	251.267
-0.760001	1.98902		-0.76001	1.07923		-0.759993	-6.4329		-0.76001	-4.29926		-0.759993	251.266
-0.756667	1.98787		-0.756677	1.0811		-0.75666	-6.43232		-0.756677	-4.30041		-0.75666	251.265
-0.753334	1.986		-0.753343	1.08326		-0.753326	-6.43248		-0.753343	-4.30157		-0.753326	251.264
-0.75	1.9834		-0.75001	1.08399		-0.749993	-6.43263		-0.750009	-4.30272		-0.749993	251.264
-0.746667	1.98164		-0.746676	1.08515		-0.746659	-6.43147		-0.746676	-4.30445		-0.746659	251.262
-0.743333	1.98019		-0.743343	1.08703		-0.743326	-6.43147		-0.743342	-4.30518		-0.743326	251.261
-0.739999	1.97817		-0.740009	1.08934		-0.739992	-6.43089		-0.740009	-4.30518		-0.739992	251.259
-0.736666	1.97641		-0.736676	1.09165		-0.736659	-6.42827		-0.736675	-4.30534		-0.736659	251.258
-0.733332	1.97424		-0.733342	1.09396		-0.733325	-6.42565		-0.733342	-4.30534		-0.733325	251.257
-0.729999	1.97134		-0.730008	1.09627		-0.729992	-6.42361		-0.730008	-4.30534		-0.729992	251.255
-0.726665	1.96958		-0.726675	1.09931		-0.726658	-6.42083		-0.726675	-4.30534		-0.726658	251.254
-0.723332	1.96814		-0.723341	1.10365		-0.723325	-6.41806		-0.723341	-4.30534		-0.723325	251.252
-0.719998	1.96669		-0.720008	1.10771		-0.719991	-6.4166		-0.720008	-4.30477		-0.719991	251.251
-0.716665	1.96524		-0.716674	1.11104		-0.716658	-6.41529		-0.716674	-4.30503		-0.716658	251.25
-0.713331	1.96451		-0.713341	1.11365		-0.713324	-6.41383		-0.713341	-4.30528		-0.713324	251.248
-0.709997	1.96336		-0.710007	1.11626		-0.709991	-6.41398		-0.710007	-4.30643		-0.709991	251.246
-0.706664	1.96118		-0.706674	1.11901		-0.706657	-6.41413		-0.706674	-4.30832		-0.706657	251.245
-0.70333	1.95943		-0.70334	1.12249		-0.703324	-6.41428		-0.70334	-4.30947		-0.703323	251.243
-0.699997	1.95768		-0.700007	1.12598		-0.69999	-6.41428		-0.700007	-4.31004		-0.69999	251.241
-0.696663	1.95593		-0.696673	1.12916		-0.696656	-6.41312		-0.696673	-4.3125		-0.696656	251.239
-0.69333	1.95433		-0.69334	1.13292		-0.693323	-6.41165		-0.69334	-4.3148		-0.693323	251.238
-0.689996	1.95288		-0.690006	1.13596		-0.68999	-6.41003		-0.690006	-4.31601		-0.689989	251.236
-0.686663	1.95143		-0.686673	1.13886		-0.686656	-6.40799		-0.686673	-4.31575		-0.686656	251.235
-0.683329	1.94998		-0.683339	1.14177		-0.683322	-6.40579		-0.683339	-4.31607		-0.683322	251.233
-0.679995	1.94941		-0.680006	1.14525		-0.679989	-6.40301		-0.680005	-4.31476		-0.679989	251.231
-0.676662	1.94841		-0.676672	1.14844		-0.676655	-6.40024		-0.676672	-4.31361		-0.676655	251.228
-0.673328	1.9467		-0.673339	1.15104		-0.673339	-6.39762		-0.673338	-4.31303		-0.673322	251.226
-0.669995	1.94555		-0.670005	1.1538		-0.670005	-6.39615		-0.670005	-4.31057		-0.669988	251.224
-0.666661	1.94311		-0.666672	1.15671		-0.666671	-6.395		-0.666671	-4.30827		-0.666655	251.222
-0.663328	1.94052		-0.663338	1.16004		-0.663338	-6.39354		-0.663338	-4.30739		-0.663321	251.22
-0.659994	1.93793		-0.660004	1.16365		-0.660004	-6.39265		-0.660004	-4.30927		-0.659988	251.218
-0.656661	1.93534		-0.656671	1.16742		-0.656671	-6.39118		-0.656671	-4.30969		-0.656654	251.214
-0.653327	1.9342		-0.653337	1.17045		-0.653337	-6.39002		-0.653337	-4.31084		-0.653321	251.212
-0.649993	1.9329		-0.650004	1.17306		-0.650004	-6.3874		-0.650004	-4.31199		-0.649987	251.211
-0.64666	1.93249		-0.64667	1.17567		-0.64667	-6.38478		-0.64667	-4.31314		-0.646654	251.209
-0.643326	1.93134		-0.643337	1.17828		-0.643337	-6.38215		-0.643337	-4.31429		-0.64332	251.209
-0.639993	1.93134		-0.640003	1.18074		-0.640003	-6.37922		-0.640003	-4.31601		-0.639987	251.209
-0.636642	1.93134		-0.63667	1.18377		-0.63667	-6.37659		-0.63667	-4.31774		-0.636653	251.208
-0.633326	1.9302		-0.633336	1.18668		-0.633336	-6.37397		-0.633336	-4.31831		-0.633319	251.209
-0.629992	1.9276		-0.630003	1.19016		-0.630003	-6.37192		-0.630003	-4.31905		-0.629986	251.21
-0.626659	1.92485		-0.626669	1.19422		-0.626669	-6.37015		-0.626669	-4.31994		-0.626652	251.211
-0.623325	1.92356		-0.623336	1.19871		-0.623336	-6.37		-0.623336	-4.32198		-0.623319	251.209
-0.619991	1.92138		-0.620002	1.20392		-0.620002	-6.36985		-0.620002	-4.32459		-0.619985	251.208
-0.616658	1.91878		-0.616669	1.20856		-0.616669	-6.36985		-0.616669	-4.32721		-0.616652	251.206
-0.613324	1.91619		-0.613335	1.21305		-0.613335	-6.36954		-0.613335	-4.32925		-0.613318	251.203
-0.609991	1.91214		-0.610002	1.2171		-0.610002	-6.36869		-0.610001	-4.33072		-0.609985	251.199
-0.606657	1.90924		-0.606668	1.22217		-0.606668	-6.36754		-0.606668	-4.33203		-0.606651	251.196
-0.60334	1.90852		-0.603335	1.22666		-0.603334	-6.36638		-0.603334	-4.33319		-0.603318	251.196
-0.600007	1.90634		-0.600001	1.23072		-0.600001	-6.36407		-0.600001	-4.33434		-0.599984	251.195
-0.596673	1.90447		-0.596667	1.2329		-0.596667	-6.36087		-0.596667	-4.33492		-0.596651	251.195
-0.59334	1.9039		-0.593334	1.23681		-0.593334	-6.3584		-0.593334	-4.33492		-0.593317	251.196
-0.590006	1.90405		-0.59	1.24433		-0.59	-6.35577		-0.59	-4.33523		-0.589984	251.197
-0.586673	1.9042		-0.586667	1.24737		-0.586667	-6.3523		-0.586667	-4.33539		-0.586667	251.196
-0.583339	1.90565		-0.583333	1.25534		-0.583333	-6.34863		-0.583333	-4.33571		-0.583333	251.195
-0.580005	1.90782		-0.58	1.25737		-0.58	-6.34412		-0.58	-4.33587		-0.58	251.193
-0.576672	1.91172		-0.576666	1.26316		-0.576666	-6.33887		-0.576666	-4.33603		-0.576666	251.189
-0.573338	1.91244		-0.573333	1.27228		-0.573333	-6.33362		-0.573333	-4.3343		-0.573333	251.185
-0.570005	1.9113		-0.569999	1.27589		-0.569999	-6.32895		-0.569999	-4.33372		-0.569999	251.181
-0.566671	1.91103		-0.566666	1.28257		-0.566666	-6.3234		-0.566666	-4.33257		-0.566666	251.176
-0.563338	1.91003		-0.563332	1.28924		-0.563332	-6.31785		-0.563332	-4.33125		-0.563332	251.173
-0.560004	1.90858		-0.559999	1.29548		-0.559999	-6.31376		-0.559999	-4.32978		-0.559999	251.171
-0.556671	1.90671		-0.556665	1.30476		-0.556665	-6.30998		-0.556665	-4.32947		-0.556665	251.171
-0.553337	1.90499		-0.553332	1.30795		-0.553332	-6.30663		-0.553332	-4.32931		-0.553332	251.171
-0.550003	1.90255		-0.549998	1.31317		-0.549998	-6.30342		-0.549998	-4.33061		-0.549998	251.172
-0.54667	1.89995		-0.546665	1.31838		-0.546665	-6.30211		-0.546665	-4.33177		-0.546665	251.173
-0.543336	1.89965		-0.543331	1.32447		-0.543331	-6.29802		-0.543331	-4.33292		-0.543331	251.175
-0.540003	1.89789		-0.539998	1.33084		-0.539998	-6.29439		-0.539997	-4.33292		-0.539997	251.176
-0.536669	1.89629		-0.536664	1.33635		-0.536664	-6.2925		-0.536664	-4.33292		-0.536664	251.175
-0.533336	1.89484		-0.533331	1.34273		-0.53333	-6.28872		-0.53333	-4.33292		-0.53333	251.175
-0.530002	1.89297		-0.529997	1.34968		-0.529997	-6.28463		-0.529997	-4.33266		-0.529997	251.173
-0.526669	1.89038		-0.526663	1.35605		-0.526664	-6.28039		-0.526663	-4.33266		-0.526663	251.171
-0.523335	1.88793		-0.52333	1.36243		-0.52333	-6.2763		-0.52333	-4.33135		-0.52333	251.168
-0.520001	1.88621		-0.519996	1.3704		-0.519996	-6.2728		-0.519996	-4.33151		-0.519996	251.165
-0.516668	1.88434		-0.516663	1.37808		-0.516663	-6.26871		-0.516663	-4.33183		-0.516663	251.162
-0.513334	1.88404		-0.513329	1.3859		-0.513329	-6.26389		-0.513329	-4.3333		-0.513329	251.16
-0.510001	1.88404		-0.509996	1.39344		-0.509996	-6.2598		-0.509996	-4.33477		-0.509996	251.157
-0.506667	1.88404		-0.506662	1.40039		-0.506662	-6.25209		-0.506662	-4.33624		-0.506662	251.155
-0.503334	1.88446		-0.503329	1.40691		-0.503329	-6.24962		-0.503329	-4.3365		-0.503329	251.153
-0.5	1.88515		-0.499995	1.41474		-0.499995	-6.24584		-0.499995	-4.3365		-0.499995	251.152
-0.496667	1.88515		-0.496662	1.42388		-0.496662	-6.24205		-0.496662	-4.33708		-0.496662	251.15
-0.493333	1.88515		-0.493328	1.43198		-0.493328	-6.2387		-0.493328	-4.33822		-0.493328	251.149
-0.489999	1.88442		-0.489995	1.44097		-0.489995	-6.23491		-0.489995	-4.33937		-0.489995	251.148
-0.486666	1.88343		-0.486661	1.4488		-0.486661	-6.23129		-0.486661	-4.34052		-0.486661	251.147
-0.483332	1.8827		-0.483328	1.45678		-0.483328	-6.2275		-0.483328	-4.34199		-0.483328	251.147
-0.479999	1.88255		-0.479994	1.46519		-0.479994	-6.22488		-0.480011	-4.34329		-0.479994	251.145
-0.476665	1.8824		-0.476661	1.47402		-0.476661	-6.22167		-0.476677	-4.34476		-0.476661	251.144
-0.473332	1.8821		-0.473327	1.48257		-0.473327	-6.21438		-0.473344	-4.34622		-0.473327	251.143
-0.469998	1.8818		-0.47001	1.49098		-0.469994	-6.21117		-0.47001	-4.34695		-0.469993	251.142
-0.466664	1.88035		-0.466677	1.49896		-0.46666	-6.20462		-0.466677	-4.34711		-0.46666	251.141
-0.463331	1.87776		-0.463343	1.50563		-0.463326	-6.19922		-0.463343	-4.34711		-0.463326	251.137
-0.459997	1.87502		-0.46001	1.51346		-0.459993	-6.19424		-0.46001	-4.34711		-0.459993	251.135
-0.456664	1.8717		-0.456676	1.52186		-0.456659	-6.18884		-0.456676	-4.34679		-0.456659	251.134
-0.45333	1.86781		-0.453343	1.53143		-0.453326	-6.18198		-0.453343	-4.3472		-0.453326	251.133
-0.449997	1.86464		-0.450009	1.54072		-0.449992	-6.17554		-0.450009	-4.34835		-0.449992	251.133
-0.446663	1.86265		-0.446676	1.55043		-0.446659	-6.16971		-0.446675	-4.34983		-0.446659	251.133
-0.44333	1.8615		-0.443342	1.55971		-0.443325	-6.16474		-0.443342	-4.35114		-0.443325	251.131
-0.439996	1.8615		-0.440009	1.56943		-0.439992	-6.15949		-0.440008	-4.35229		-0.439992	251.13
-0.436662	1.86295		-0.436675	1.57899		-0.436658	-6.15424		-0.436675	-4.35286		-0.436658	251.13
-0.433329	1.86352		-0.433341	1.58798		-0.433325	-6.14826		-0.433341	-4.35286		-0.433325	251.13
-0.429995	1.86352		-0.430008	1.59856		-0.429991	-6.14286		-0.430008	-4.35286		-0.429991	251.129
-0.426662	1.86352		-0.426674	1.60842		-0.426658	-6.13835		-0.426674	-4.35229		-0.426658	251.128
-0.423328	1.86295		-0.423341	1.61828		-0.423324	-6.1334		-0.423341	-4.35229		-0.423324	251.127
-0.419995	1.86264		-0.420007	1.62785		-0.419991	-6.12916		-0.420007	-4.35197		-0.419991	251.127
-0.416661	1.86192		-0.416674	1.63742		-0.416657	-6.12449		-0.416674	-4.35181		-0.416657	251.126
-0.413328	1.86162		-0.41334	1.64728		-0.413324	-6.11924		-0.41334	-4.35181		-0.413324	251.127
-0.409994	1.86132		-0.410007	1.65902		-0.40999	-6.11253		-0.410007	-4.35238		-0.40999	251.127
-0.40666	1.86189		-0.406673	1.67092		-0.406657	-6.10612		-0.406673	-4.35353		-0.406656	251.125
-0.403327	1.86189		-0.40334	1.68108		-0.403323	-6.09898		-0.40334	-4.35468		-0.403323	251.124
-0.399993	1.86261		-0.400006	1.69051		-0.39999	-6.09125		-0.400006	-4.35599		-0.399989	251.122
-0.39666	1.86375		-0.396673	1.70153		-0.396656	-6.08338		-0.396673	-4.35599		-0.396656	251.12
-0.393326	1.86291		-0.393339	1.71256		-0.393323	-6.0745		-0.393339	-4.35615		-0.393322	251.118
-0.389993	1.86177		-0.390006	1.72344		-0.389989	-6.0662		-0.390006	-4.35615		-0.389989	251.113
-0.386659	1.86078		-0.386672	1.73374		-0.386655	-6.05833		-0.386672	-4.35615		-0.386655	251.112
-0.383326	1.85792		-0.383339	1.74316		-0.383339	-6.05134		-0.383338	-4.35615		-0.383322	251.111
-0.379992	1.85418		-0.380005	1.75316		-0.380005	-6.04477		-0.380005	-4.35615		-0.379988	251.108
-0.376658	1.85173		-0.376672	1.76593		-0.376672	-6.03821		-0.376671	-4.35615		-0.376655	251.107
-0.373325	1.84872		-0.373338	1.77942		-0.373338	-6.03208		-0.373338	-4.35714		-0.373321	251.105
-0.369991	1.84498		-0.370005	1.79102		-0.370004	-6.02478		-0.370004	-4.35829		-0.369988	251.105
-0.366658	1.84208		-0.366671	1.80436		-0.366671	-6.01807		-0.366671	-4.35928		-0.366654	251.105
-0.363324	1.83991		-0.363337	1.81772		-0.363338	-6.01035		-0.363337	-4.36043		-0.363321	251.105
-0.359991	1.83716		-0.360004	1.83426		-0.360004	-6.00364		-0.360004	-4.36159		-0.359987	251.105
-0.356657	1.83628		-0.35667	1.85051		-0.35667	-5.99692		-0.35667	-4.36274		-0.356654	251.104
-0.353324	1.83628		-0.353337	1.86619		-0.353337	-5.98978		-0.353337	-4.36389		-0.35332	251.105
-0.34999	1.83685		-0.350003	1.87968		-0.350003	-5.98279		-0.350003	-4.36504		-0.349987	251.105
-0.346656	1.83728		-0.34667	1.8926		-0.34667	-5.9758		-0.34667	-4.36504		-0.346653	251.105
-0.343323	1.83915		-0.343336	1.9074		-0.343336	-5.96939		-0.343336	-4.36389		-0.34332	251.105
-0.339989	1.84045		-0.340003	1.92075		-0.340003	-5.96224		-0.340003	-4.36258		-0.339986	251.104
-0.336656	1.84175		-0.336669	1.93496		-0.336669	-5.95494		-0.336669	-4.36111		-0.336652	251.103
-0.333322	1.84232		-0.333336	1.94846		-0.333336	-5.94663		-0.333336	-4.35981		-0.333319	251.102
-0.329989	1.84304		-0.330002	1.96138		-0.330002	-5.93817		-0.330002	-4.35808		-0.329985	251.101
-0.326655	1.84449		-0.326669	1.97648		-0.326669	-5.92972		-0.326669	-4.35578		-0.326652	251.099
-0.323322	1.84522		-0.323335	1.99259		-0.323335	-5.92068		-0.323335	-4.35317		-0.323318	251.097
-0.319988	1.84522		-0.320002	2.00885		-0.320002	-5.91118		-0.320002	-4.35186		-0.319985	251.095
-0.316654	1.84465		-0.316668	2.01683		-0.316668	-5.90126		-0.316668	-4.35269		-0.316651	251.093
-0.313321	1.8448		-0.313335	2.03396		-0.313335	-5.89208		-0.313334	-4.35385		-0.313318	251.091
-0.310004	1.84407		-0.310001	2.05241		-0.310001	-5.88274		-0.310001	-4.35531		-0.309984	251.09
-0.30667	1.84335		-0.306668	2.07781		-0.306668	-5.8734		-0.306667	-4.35662		-0.306651	251.089
-0.303337	1.84262		-0.303334	2.08696		-0.303334	-5.86247		-0.303334	-4.35719		-0.303317	251.088
-0.300003	1.84087		-0.300001	2.10452		-0.3	-5.85123		-0.3	-4.36039		-0.299984	251.089
-0.29667	1.83854		-0.296667	2.1202		-0.296667	-5.84042		-0.296667	-4.3617		-0.29665	251.09
-0.293336	1.83752		-0.293333	2.13835		-0.293333	-5.82994		-0.293333	-4.36431		-0.293333	251.091
-0.290003	1.83664		-0.29	2.16478		-0.29	-5.82017		-0.29	-4.36462		-0.29	251.091
-0.286669	1.83431		-0.286666	2.17262		-0.286666	-5.80908		-0.286666	-4.36478		-0.286666	251.092
-0.283336	1.83156		-0.283333	2.18816		-0.283333	-5.79873		-0.283333	-4.36478		-0.283333	251.093
-0.280002	1.83027		-0.279999	2.2066		-0.279999	-5.78764		-0.279999	-4.36478		-0.279999	251.093
-0.276668	1.82782		-0.276666	2.22476		-0.276666	-5.77757		-0.276666	-4.36478		-0.276666	251.093
-0.273335	1.82667		-0.273332	2.2448		-0.273332	-5.76764		-0.273332	-4.36363		-0.273332	251.093
-0.270001	1.82495		-0.269999	2.26426		-0.269999	-5.75686		-0.269999	-4.36306		-0.269999	251.093
-0.266668	1.82323		-0.266665	2.28271		-0.266665	-5.75057		-0.266665	-4.36191		-0.266665	251.092
-0.263334	1.82208		-0.263332	2.30435		-0.263332	-5.73671		-0.263332	-4.36076		-0.263332	251.091
-0.260001	1.82181		-0.259998	2.32702		-0.259998	-5.71774		-0.259998	-4.3596		-0.259998	251.09
-0.256667	1.82254		-0.256665	2.34953		-0.256665	-5.70446		-0.256665	-4.3596		-0.256665	251.089
-0.253334	1.82399		-0.253331	2.37118		-0.253331	-5.69832		-0.253331	-4.3596		-0.253331	251.088
-0.25	1.82658		-0.249998	2.39152		-0.249998	-5.68606		-0.249998	-4.3596		-0.249998	251.087
-0.246666	1.83033		-0.246664	2.41331		-0.246664	-5.67482		-0.246664	-4.36044		-0.246664	251.086
-0.243333	1.83335		-0.243331	2.4351		-0.243331	-5.66343		-0.24333	-4.36232		-0.24333	251.084
-0.239999	1.83636		-0.239997	2.45806		-0.239997	-5.64766		-0.239997	-4.36347		-0.239997	251.083
-0.236666	1.83781		-0.236664	2.47971		-0.236663	-5.64256		-0.236664	-4.36462		-0.236663	251.082
-0.233332	1.83896		-0.23333	2.50107		-0.23333	-5.63089		-0.23333	-4.36577		-0.23333	251.082
-0.229999	1.83969		-0.229996	2.52302		-0.229997	-5.6195		-0.229996	-4.36577		-0.229996	251.082
-0.226665	1.83839		-0.226663	2.5486		-0.226663	-5.60782		-0.226663	-4.36577		-0.226663	251.083
-0.223332	1.83767		-0.22333	2.57563		-0.223329	-5.59484		-0.223329	-4.36577		-0.223329	251.083
-0.219998	1.83652		-0.219996	2.60034		-0.219996	-5.57966		-0.219996	-4.36577		-0.219996	251.082
-0.216664	1.83522		-0.216662	2.62665		-0.216662	-5.56462		-0.216662	-4.36504		-0.216662	251.081
-0.213331	1.83377		-0.213329	2.65209		-0.213329	-5.54871		-0.213329	-4.36504		-0.213329	251.08
-0.209997	1.83316		-0.209995	2.67797		-0.209995	-5.53468		-0.209995	-4.36504		-0.209995	251.08
-0.206664	1.83213		-0.206662	2.70545		-0.206662	-5.5195		-0.206662	-4.36504		-0.206662	251.078
-0.20333	1.83053		-0.203328	2.7338		-0.203328	-5.50388		-0.203328	-4.36504		-0.203328	251.076
-0.199997	1.83007		-0.199995	2.75851		-0.199995	-5.48811		-0.199995	-4.36593		-0.199995	251.073
-0.196663	1.82847		-0.196661	2.78542		-0.196661	-5.47204		-0.196661	-4.36708		-0.196661	251.07
-0.19333	1.8263		-0.193328	2.81479		-0.193328	-5.45612		-0.193328	-4.36797		-0.193328	251.066
-0.189996	1.82385		-0.189994	2.8449		-0.189994	-5.43992		-0.189994	-4.36829		-0.189994	251.064
-0.186662	1.82198		-0.186661	2.87732		-0.186661	-5.4259		-0.186677	-4.36829		-0.186661	251.061
-0.183329	1.82099		-0.183327	2.91006		-0.183327	-5.41071		-0.183344	-4.36829		-0.183327	251.059
-0.179995	1.82042		-0.18001	2.93988		-0.179994	-5.39494		-0.18001	-4.36829		-0.179994	251.057
-0.176662	1.82027		-0.176677	2.97188		-0.17666	-5.37843		-0.176677	-4.36829		-0.17666	251.054
-0.173328	1.82027		-0.173343	3.00666		-0.173327	-5.35929		-0.173343	-4.36855		-0.173326	251.053
-0.169995	1.82027		-0.17001	3.03983		-0.169993	-5.34205		-0.17001	-4.36855		-0.169993	251.052
-0.166661	1.82027		-0.166676	3.07272		-0.16666	-5.3257		-0.166676	-4.3688		-0.166659	251.052
-0.163328	1.81996		-0.163343	3.10763		-0.163326	-5.30772		-0.163343	-4.36996		-0.163326	251.052
-0.159994	1.81924		-0.160009	3.14082		-0.159993	-5.28874		-0.160009	-4.37053		-0.159992	251.052
-0.15666	1.81851		-0.156676	3.17546		-0.156659	-5.26975		-0.156676	-4.37053		-0.156659	251.052
-0.153327	1.81836		-0.153342	3.21228		-0.153325	-5.25324		-0.153342	-4.37053		-0.153325	251.052
-0.149993	1.81779		-0.150009	3.24941		-0.149992	-5.23337		-0.150008	-4.37168		-0.149992	251.052
-0.14666	1.81706		-0.146675	3.28464		-0.146658	-5.21701		-0.146675	-4.37053		-0.146658	251.051
-0.143326	1.81591		-0.143342	3.32147		-0.143325	-5.19875		-0.143341	-4.36938		-0.143325	251.049
-0.139993	1.81477		-0.140008	3.36165		-0.139991	-5.17845		-0.140008	-4.36938		-0.139991	251.047
-0.136659	1.81392		-0.136675	3.40127		-0.136658	-5.15931		-0.136674	-4.36849		-0.136658	251.046
-0.133326	1.81278		-0.133341	3.44263		-0.133324	-5.13915		-0.133341	-4.36791		-0.133324	251.045
-0.129992	1.81105		-0.130007	3.48341		-0.129991	-5.11737		-0.130007	-4.36849		-0.129991	251.043
-0.126658	1.80804		-0.126674	3.52652		-0.126657	-5.09398		-0.126674	-4.36964		-0.126657	251.039
-0.123325	1.80601		-0.12334	3.57052		-0.123324	-5.07339		-0.12334	-4.36964		-0.123324	251.037
-0.119991	1.80445		-0.120007	3.6151		-0.11999	-5.05073		-0.120007	-4.37095		-0.11999	251.037
-0.116658	1.8033		-0.116673	3.65851		-0.116657	-5.02675		-0.116673	-4.37242		-0.116657	251.035
-0.113324	1.80315		-0.11334	3.70223		-0.113323	-5.00483		-0.11334	-4.37242		-0.113323	251.034
-0.109991	1.80399		-0.110006	3.74669		-0.10999	-4.981		-0.110006	-4.37284		-0.10999	251.033
-0.106657	1.80514		-0.106673	3.79522		-0.106656	-4.95791		-0.106673	-4.37383		-0.106656	251.032
-0.103323	1.80686		-0.103339	3.84245		-0.103323	-4.93539		-0.103339	-4.37409		-0.103322	251.031
-0.09999	1.80931		-0.100006	3.89158		-0.0999891	-4.91201		-0.100006	-4.37377		-0.0999889	251.031
-0.0966564	1.8106		-0.0966722	3.93823		-0.0966556	-4.88919		-0.0966721	-4.37345		-0.0966555	251.031
-0.0933229	1.8103		-0.0933388	3.99073		-0.093322	-4.86375		-0.0933386	-4.37298		-0.093322	251.032
-0.0899893	1.81145		-0.0900052	4.04512		-0.0900052	-4.84065		-0.0900051	-4.37234		-0.0899884	251.032
-0.0866557	1.81202		-0.0866717	4.09807		-0.0866716	-4.8152		-0.0866715	-4.3716		-0.0866549	251.032
-0.0833222	1.81317		-0.0833382	4.15087		-0.0833381	-4.79092		-0.083338	-4.37103		-0.0833214	251.031
-0.0799886	1.81462		-0.0800046	4.20425		-0.0800046	-4.76518		-0.0800044	-4.37004		-0.0799878	251.03
-0.076655	1.81549		-0.0766711	4.26145		-0.076671	-4.73827		-0.0766709	-4.3692		-0.0766543	251.028
-0.0733215	1.8158		-0.0733376	4.31937		-0.0733375	-4.71136		-0.0733375	-4.36837		-0.0733207	251.026
-0.0699879	1.8161		-0.070004	4.38039		-0.0700039	-4.68386		-0.070004	-4.36754		-0.0699872	251.023
-0.0666544	1.81755		-0.0666705	4.44081		-0.0666705	-4.65812		-0.0666704	-4.36728		-0.0666537	251.021
-0.0633209	1.81755		-0.063337	4.50374		-0.063337	-4.63208		-0.0633369	-4.3676		-0.0633203	251.02
-0.0599873	1.8174		-0.0600035	4.56913		-0.0600035	-4.60151		-0.0600034	-4.36833		-0.0599867	251.019
-0.0566537	1.81595		-0.05667	4.63384		-0.0566699	-4.57107		-0.0566698	-4.36906		-0.0566532	251.02
-0.0533202	1.81221		-0.0533365	4.69915		-0.0533364	-4.54152		-0.0533363	-4.37021		-0.0533197	251.021
-0.0499866	1.80903		-0.0500029	4.76283		-0.0500029	-4.51064		-0.0500027	-4.37136		-0.0499861	251.023
-0.046653	1.80701		-0.0466694	4.82639		-0.0466693	-4.47962		-0.0466692	-4.37251		-0.0466526	251.025
-0.0433195	1.80529		-0.0433359	4.89345		-0.0433358	-4.44713		-0.0433357	-4.37366		-0.043319	251.027
-0.0399859	1.80415		-0.0400023	4.9604		-0.0400022	-4.41493		-0.0400023	-4.37366		-0.0399855	251.029
-0.0366523	1.803		-0.0366688	4.99592		-0.0366688	-4.38082		-0.0366687	-4.37309		-0.036652	251.03
-0.0333189	1.802		-0.0333352	5.06565		-0.0333353	-4.3495		-0.0333352	-4.37309		-0.0333184	251.03
-0.0299853	1.80074		-0.0300017	5.17767		-0.0300018	-4.31626		-0.0300016	-4.37251		-0.029985	251.03
-0.0266517	1.80101		-0.0266683	5.21466		-0.0266682	-4.28069		-0.0266681	-4.37251		-0.0266515	251.029
-0.0233182	1.80143		-0.0233348	5.33195		-0.0233347	-4.24599		-0.0233346	-4.37251		-0.0233179	251.028
-0.0200013	1.80113		-0.0200012	5.37263		-0.0200011	-4.21011		-0.020001	-4.37251		-0.0199844	251.027
-0.0166677	1.80125		-0.0166677	5.45163		-0.0166676	-4.17263		-0.0166675	-4.37251		-0.0166509	251.026
-0.0133342	1.80094		-0.0133342	5.53401		-0.0133341	-4.13703		-0.013334	-4.37309		-0.0133173	251.024
-0.0100006	1.80049		-0.0100006	5.65916		-0.0100005	-4.09983		-0.0100004	-4.37309		-0.0099838	251.021
-0.00666702	1.80019		-0.00666708	5.7423		-0.006667	-4.0616		-0.00666702	-4.37366		-0.00665027	251.018
-0.00333357	1.8003		-0.00333354	5.78315		-0.00333359	-4.02381		-0.00333348	-4.37366		-0.00333339	251.016
0	1.80088		-7.94729e-09	5.86823		-5.5631e-08	-3.98542		5.5631e-08	-4.37424		0	251.013
0.00333357	1.80088		0.00333353	5.95742		0.00333348	-3.94337		0.00333359	-4.37424		0.00333356	251.011
0.00701725	1.80088		0.007017	5.95742		0.00690035	-3.94337		0.00696709	-4.37424		0.00688377	251.011
0.00701725	1.80088		0.0100005	5.95742		0.0100006	-3.94337		0.0100007	-4.37424		0.0100173	251.011
0.00701725	1.80088		0.013334	5.95742		0.0133341	-3.94337		0.0133342	-4.37424		0.0133342	251.011
0.00701725	1.80088		0.0238179	3.72335		0.0239681	-2.07899		0.0235014	-2.71509		0.0234181	141.189
0.00701725	1.80088		0.0276849	3.00157		0.0271682	-1.57443		0.0271016	-1.88583		0.027285	109.811
0.00701725	1.80088		0.0276849	3.00157		0.0282349	-1.57443		0.0271016	-1.88583		0.027285	109.811
0.00701725	1.80088		0.028485	2.63761		0.028635	-1.32317		0.0284351	-1.6094		0.028085	94.1215
0.00701725	0.223811		0.0302184	2.63761		0.0305018	-1.07323		0.0301685	-1.6094		0.0300019	78.4315
0.0108843	-0.00404479		0.0333352	1.91454		0.0333352	-0.821684		0.0333353	-1.0573		0.0333353	47.0514
0.0108843	-0.00404479		0.0366688	1.20529		0.0366687	-0.319021		0.0366688	-0.50649		0.0366688	15.6725
0.0118177	-0.00404479		0.0400022	0.512635		0.0400023	0.188193		0.0400024	0.0427453		0.0400023	-0.0193455
0.0134678	-0.00534232		0.0433357	0.588269		0.0433358	0.270481		0.0433359	0.0419105		0.0433359	-0.0237996
0.0168014	-0.00763323		0.0466693	0.68064		0.0466693	0.29557		0.0466694	0.0411793		0.0466694	-0.0252525
0.0201349	-0.00908287		0.0500028	0.788505		0.0500029	0.351762		0.050003	0.0377303		0.0500029	-0.0246846
0.0234685	-0.0102283		0.0533363	0.90863		0.0533364	0.409575		0.0533365	0.0324952		0.0533365	-0.0235488
0.0268021	-0.0105325		0.0566699	1.0352		0.0566699	0.467103		0.0566699	0.0272601		0.05667	-0.0226654
0.0301356	-0.0106846		0.0600034	1.15902		0.0600035	0.522723		0.0600035	0.0221835		0.0600036	-0.0225085
0.033469	-0.0101118		0.0633369	1.27963		0.0633369	0.575708		0.063337	0.0176796		0.0633371	-0.0239615
0.0368025	-0.0131633		0.0666705	1.39762		0.0666704	0.625184		0.0666705	0.0137516		0.0666705	-0.0254144
0.0401361	-0.0196516		0.070004	1.52176		0.070004	0.670701		0.0700041	0.0105581		0.070004	-0.0287314
0.0434697	-0.027855		0.0733374	1.65137		0.0733375	0.714451		0.0733376	0.00809574		0.0733376	-0.032456
0.0468032	-0.0370504		0.076671	1.78432		0.076671	0.758663		0.0766711	0.00662676		0.0766711	-0.0374766
0.0501368	-0.0488786		0.0800045	1.92151		0.0800046	0.804483		0.0800047	0.00547645		0.0800047	-0.0421801
0.0534704	-0.0611274		0.083338	2.05621		0.0833381	0.852806		0.0833382	0.00317582		0.0833382	-0.0449275
0.0568039	-0.0726515		0.0866716	2.19287		0.0866716	0.903638		0.0866718	0.00145116		0.0866717	-0.0475163
0.0601375	-0.0841755		0.0900051	2.33355		0.0900052	0.957855		0.0900052	0.000143926		0.0900053	-0.0475163
0.0634711	-0.0928001		0.0933386	2.46954		0.0933387	1.01428		0.0933387	-0.00100476		0.0933388	-0.0475163
0.0668044	-0.097988		0.0966722	2.59859		0.0966721	1.07275		0.0966722	-0.00215344		0.0966723	-0.0453368
0.070138	-0.101307		0.100006	2.71874		0.100006	1.1336		0.100006	-0.00330213		0.100006	-0.042748
0.0734715	-0.10249		0.103339	2.83275		0.103339	1.19313		0.103323	-0.00445081		0.103339	-0.0374102
0.0768051	-0.101192		0.106673	2.94222		0.106673	1.25017		0.106656	-0.00444919		0.106673	-0.0322327
0.0801387	-0.0981789		0.110006	3.05377		0.110006	1.30781		0.10999	-0.00199001		0.110006	-0.0274662
0.0834723	-0.0924166		0.113323	3.16693		0.11334	1.36706		0.113323	0.00120363		0.11334	-0.0216269
0.0868058	-0.0846333		0.116657	3.28678		0.116673	1.42589		0.116657	0.00397986		0.116673	-0.0167666
0.0901394	-0.0745589		0.11999	3.41525		0.120007	1.48665		0.11999	0.00659753		0.120007	-0.0115892
0.093473	-0.0605919		0.123324	3.55102		0.12334	1.54801		0.123324	0.0092152		0.123341	-0.00915738
0.0968063	-0.0453291		0.126657	3.69361		0.126674	1.61216		0.126657	0.0115158		0.126674	-0.000817105
0.10014	-0.0284633		0.129991	3.84544		0.130007	1.6772		0.129991	0.0138164		0.130008	0.00104828
0.103473	-0.00972756		0.133324	4.00279		0.133341	1.74786		0.133324	0.0161169		0.133341	0.00477904
0.106807	0.0098876		0.136658	4.16711		0.136674	1.81808		0.136658	0.0185792		0.136675	0.00835124
0.110141	0.0271741		0.139991	4.33559		0.140008	1.89188		0.139991	0.0197311		0.140008	0.0129653
0.113474	0.0424397		0.143325	4.50753		0.143342	1.97095		0.143325	0.0213003		0.143342	0.0195077
0.116807	0.0557183		0.146658	4.68573		0.146675	2.04912		0.146659	0.023287		0.146675	0.0209605
0.120141	0.0651042		0.149992	4.86996		0.150008	2.12912		0.149992	0.0250148		0.150009	0.0235555
0.123475	0.0730406		0.153325	5.06022		0.153342	2.21221		0.153326	0.0279526		0.153342	0.0239665
0.126808	0.0789546		0.156659	5.25323		0.156676	2.29784		0.156659	0.0308905		0.156676	0.0225104
0.130142	0.0834192		0.159992	5.44974		0.160009	2.38361		0.159993	0.0338284		0.160009	0.0201678
0.133475	0.0847165		0.163326	5.6479		0.163343	2.47046		0.163326	0.0352973		0.163343	0.0192845
0.136809	0.0861658		0.16666	5.8587		0.166676	2.56024		0.16666	0.0367662		0.166676	0.0162204
0.140142	0.0864699		0.169993	6.07216		0.17001	2.65417		0.169993	0.0378177		0.17001	0.0129977
0.143476	0.0863179		0.173327	6.29096		0.173343	2.74995		0.173327	0.0384519		0.173343	0.00952265
0.14681	0.0863179		0.17666	6.51133		0.176677	2.84804		0.17666	0.0393449		0.176677	0.00449439
0.150143	0.0863179		0.179994	6.7341		0.18001	2.94367		0.179994	0.0393449		0.18001	0.00335702
0.153477	0.0855932		0.183327	6.96358		0.183344	3.04404		0.183327	0.0393449		0.183344	0.00123923
0.15681	0.0833027		0.186661	7.19855		0.186677	3.14577		0.186661	0.0393449		0.186677	-0.000878566
0.160144	0.0815849		0.189994	7.44149		0.190011	3.25297		0.189994	0.0393449		0.190011	-0.00268087
0.163477	0.0792944		0.193328	7.68147		0.193344	3.36166		0.193328	0.0395002		0.193345	-0.0036613
0.166811	0.0781492		0.196661	7.92427		0.196678	3.46792		0.196661	0.0398108		0.196678	-0.00489411
0.170145	0.077156		0.199995	8.17197		0.199995	3.5746		0.199995	0.0412732		0.200012	-0.00489411
0.173478	0.0764313		0.203328	8.4252		0.203328	3.68757		0.203328	0.0427356		0.203345	-0.00432623
0.176812	0.0761272		0.206662	8.68352		0.206662	3.80442		0.206662	0.044198		0.206679	-0.00319047
0.180145	0.0748299		0.209995	8.94419		0.209995	3.9201		0.209995	0.0456604		0.210012	-0.00262259
0.183479	0.0745258		0.213329	9.20585		0.213329	4.03681		0.213329	0.0471228		0.213346	-0.00246566
0.186812	0.0742217		0.216662	9.47037		0.216662	4.15535		0.216663	0.047854		0.216679	-0.00277953
0.190146	0.0739176		0.219996	9.7444		0.219996	4.27452		0.219996	0.047854		0.220013	-0.00391529
0.193479	0.0736135		0.223329	10.0252		0.223329	4.39713		0.22333	0.047854		0.223346	-0.0046401
0.196813	0.0733093		0.226663	10.309		0.226663	4.52424		0.226663	0.0472781		0.22668	-0.00577586
0.200146	0.0711353		0.229996	10.597		0.229997	4.65105		0.229997	0.0472781		0.230013	-0.00691162
0.20348	0.0676994		0.23333	10.8867		0.23333	4.78117		0.23333	0.0474367		0.233347	-0.00804738
0.206814	0.0654089		0.236664	11.1846		0.236664	4.91012		0.236663	0.0481711		0.23668	-0.00893075
0.210147	0.0628141		0.239997	11.4827		0.239997	5.04479		0.239997	0.0496399		0.240014	-0.0106975
0.213481	0.0609442		0.243331	11.7868		0.24333	5.18036		0.243331	0.0516814		0.243347	-0.0128769
0.216814	0.0594948		0.246664	12.0941		0.246664	5.31973		0.246664	0.0541403		0.246681	-0.0154656
0.220148	0.0580454		0.249998	12.4039		0.249998	5.45988		0.249998	0.0560265		0.250014	-0.0180543
0.223481	0.056596		0.253331	12.7166		0.253331	5.60226		0.253331	0.0577542		0.253348	-0.021054
0.226815	0.056596		0.256665	13.0302		0.256665	5.74712		0.256665	0.058906		0.256681	-0.0242122
0.230149	0.0562918		0.259998	13.3492		0.259998	5.89617		0.259998	0.0598992		0.260015	-0.0271181
0.233482	0.055263		0.263332	13.5091		0.263332	6.05182		0.263332	0.0603166		0.263349	-0.0289803
0.236816	0.0545382		0.266665	13.8355		0.266665	6.20778		0.266665	0.0601581		0.266682	-0.0289803
0.240149	0.0538135		0.269999	14.1669		0.269999	6.36696		0.269999	0.059841		0.270016	-0.0286648
0.243466	0.0499214		0.273332	14.5038		0.273332	6.52864		0.273332	0.0592651		0.273349	-0.027529
0.246799	0.0461812		0.276666	15.0091		0.276666	6.69099		0.276666	0.0591066		0.276683	-0.0263932
0.250133	0.0434344		0.279999	15.1799		0.279999	6.85656		0.279999	0.0579548		0.280016	-0.0252574
0.253467	0.042137		0.283333	15.5267		0.283333	7.02634		0.283333	0.0573789		0.28335	-0.024374
0.2568	0.0399628		0.286666	15.8752		0.286666	7.19705		0.286667	0.0569616		0.286683	-0.022921
0.260134	0.0380572		0.29	16.2286		0.29	7.36831		0.29	0.057696		0.29	-0.0223531
0.263467	0.0374845		0.293333	16.7593		0.293334	7.54207		0.293334	0.0594236		0.293334	-0.0223531
0.266801	0.0354623		0.296667	16.9398		0.296667	7.71872		0.296667	0.0595821		0.296667	-0.0225101
0.270134	0.034317		0.300001	17.2997		0.300001	7.80798		0.300001	0.0607339		0.300001	-0.022921
0.273468	0.0337443		0.303334	17.6681		0.303334	7.9862		0.303334	0.0623612		0.303334	-0.023743
0.276801	0.0331716		0.306668	18.0381		0.306668	8.26705		0.306668	0.0638301		0.306668	-0.0241539
0.280135	0.0305767		0.310001	18.4139		0.310001	8.45559		0.310001	0.0652989		0.310001	-0.0244678
0.283468	0.0294313		0.313335	18.7881		0.313334	8.55063		0.313335	0.0648816		0.313335	-0.0260146
0.286802	0.028438		0.316668	19.1662		0.316668	8.74664		0.316668	0.0648816		0.316668	-0.0281309
0.290136	0.0265679		0.320001	19.5452		0.320002	8.94458		0.320002	0.0628951		0.320002	-0.0304058
0.293469	0.0251183		0.323335	19.9245		0.323335	9.14593		0.323335	0.0617433		0.323335	-0.0332486
0.296803	0.023973		0.326669	20.3075		0.326669	9.44848		0.326669	0.0609086		0.326669	-0.0364054
0.300136	0.0228276		0.330002	20.6889		0.330002	9.55305		0.330002	0.0607501		0.330002	-0.0393081
0.30347	0.0218342		0.333336	21.0722		0.333336	9.76166		0.333336	0.0609086		0.333336	-0.0422108
0.306803	0.0221384		0.336669	21.4564		0.336669	9.97136		0.336669	0.0612257		0.336669	-0.0447996
0.310137	0.0211451		0.340003	21.8461		0.340003	10.1838		0.340003	0.0615428		0.340003	-0.0469775
0.313471	0.0201518		0.343336	22.2357		0.343336	10.395		0.343336	0.0617013		0.343336	-0.0482719
0.316804	0.0204559		0.34667	22.6286		0.34667	10.6114		0.34667	0.0631701		0.34667	-0.0501343
0.320138	0.0200353		0.350003	23.0251		0.350003	10.8279		0.350003	0.0640631		0.350003	-0.0501343
0.323471	0.0198832		0.353337	23.4221		0.353337	11.0539		0.353337	0.0640631		0.353337	-0.0499774
0.326805	0.0198832		0.35667	23.8187		0.35667	11.2819		0.356671	0.0640631		0.356671	-0.0511165
0.330138	0.0198832		0.360004	24.2191		0.360004	11.5116		0.360004	0.0640631		0.360004	-0.0522556
0.333472	0.0187378		0.363337	24.6207		0.363338	11.7433		0.363338	0.063746		0.363338	-0.0522556
0.336806	0.0181651		0.366671	25.022		0.366671	11.9779		0.366671	0.0634289		0.366671	-0.0522556
0.340139	0.0175924		0.370005	25.4278		0.370005	12.2187		0.370004	0.0636878		0.370005	-0.0537086
0.343472	0.0161428		0.373338	25.8333		0.373338	12.4583		0.373338	0.0641051		0.373338	-0.0544352
0.346806	0.015418		0.376672	26.2357		0.376671	12.7047		0.376672	0.0652536		0.376672	-0.0554788
0.35014	0.0141205		0.380005	26.6363		0.380005	12.9501		0.380005	0.0667224		0.380005	-0.0569318
0.353473	0.012671		0.383339	27.0408		0.383338	13.1983		0.383339	0.0681912		0.383339	-0.0569318
0.356807	0.0112214		0.386672	27.4414		0.386672	13.4499		0.386672	0.06966		0.386672	-0.0569318
0.36014	0.0109173		0.390005	27.8416		0.390006	13.7086		0.390006	0.0711288		0.390006	-0.058071
0.363474	0.00961975		0.393339	28.2422		0.393339	13.9667		0.393339	0.0725976		0.393339	-0.0592101
0.366807	0.00790161		0.396673	28.6397		0.396673	14.2272		0.396656	0.073649		0.396673	-0.0597781
0.370141	0.00790161		0.400006	29.0382		0.400006	14.4958		0.39999	0.0743834		0.400006	-0.0597781
0.373475	0.00706033		0.403323	29.4393		0.40334	14.7634		0.403323	0.0739693		0.40334	-0.0618913
0.376808	0.00591489		0.406657	29.842		0.406673	15.035		0.406657	0.0726591		0.406673	-0.0624593
0.380142	0.00476945		0.40999	30.241		0.410007	15.3084		0.40999	0.0713488		0.410007	-0.0646437
0.383475	0.003624		0.413324	30.6361		0.41334	15.5807		0.413324	0.06988		0.41334	-0.0657796
0.386809	0.00247856		0.416657	31.0287		0.416674	15.8557		0.416657	0.0684112		0.416674	-0.0683719
0.390142	0.00175376		0.419991	31.4216		0.420007	16.1363		0.419991	0.0669424		0.420007	-0.0709641
0.393476	0.0021744		0.423324	31.817		0.423341	16.4183		0.423324	0.0651565		0.423341	-0.0735564
0.39681	0.00247855		0.426658	32.2086		0.426674	16.6985		0.426658	0.0633707		0.426675	-0.0763089
0.400143	0.00217439		0.429991	32.5955		0.430008	16.9838		0.429991	0.0623192		0.430008	-0.077037
0.403477	0.00175374		0.433325	32.9814		0.433342	17.2707		0.433325	0.0623192		0.433342	-0.0784934
0.40681	0.000456192		0.436658	33.364		0.436675	17.5637		0.436658	0.0623192		0.436675	-0.0796293
0.410144	-0.00183153		0.439992	33.749		0.440009	17.8617		0.439992	0.0626363		0.440009	-0.0803575
0.413477	-0.00411925		0.443325	34.1266		0.443342	18.159		0.443325	0.0629533		0.443342	-0.0813333
0.416811	-0.00656068		0.446659	34.5038		0.446675	18.4598		0.446659	0.0632704		0.446676	-0.082309
0.420144	-0.0098806		0.449992	34.8699		0.450009	18.7595		0.449993	0.0639045		0.450009	-0.083445
0.423478	-0.0121715		0.453326	35.2326		0.453343	19.064		0.453326	0.0643801		0.453343	-0.0848981
0.426811	-0.0130128		0.456659	35.595		0.456676	19.3686		0.45666	0.0648557		0.456676	-0.0860341
0.430145	-0.0134334		0.459993	35.9513		0.46001	19.6743		0.459993	0.0655901		0.46001	-0.0873286
0.433479	-0.0135855		0.463327	36.3078		0.463343	19.9789		0.463327	0.067473		0.463343	-0.0887818
0.436812	-0.0127474		0.46666	36.6589		0.466677	20.2863		0.46666	0.0691973		0.466677	-0.0900763
0.440146	-0.0130549		0.469994	37.0103		0.47001	20.5966		0.469994	0.0718114		0.47001	-0.0905537
0.443479	-0.0132086		0.473327	37.3554		0.473344	20.903		0.473327	0.0744254		0.473344	-0.0910311
0.446813	-0.0132086		0.476661	37.6973		0.476677	21.2125		0.476661	0.0770394		0.476677	-0.091756
0.450146	-0.0149624		0.479994	38.0358		0.480011	21.5225		0.479994	0.079812		0.480011	-0.0925716
0.45348	-0.0167162		0.483327	38.3666		0.483344	21.8327		0.483328	0.0808634		0.483344	-0.0937044
0.456814	-0.01847		0.486661	38.6977		0.486678	22.1465		0.486661	0.0817563		0.486678	-0.0955006
0.460147	-0.0207578		0.489995	39.0203		0.490011	22.461		0.489995	0.082646		0.490011	-0.0968874
0.463481	-0.0230456		0.493328	39.3382		0.493328	22.776		0.493328	0.0835357		0.493345	-0.0990009
0.466814	-0.0241879		0.496662	39.6512		0.496662	23.0883		0.496662	0.0835357		0.496679	-0.101273
0.470148	-0.0241879		0.499995	39.9573		0.499995	23.4058		0.499995	0.0838592		0.500012	-0.103545
0.473481	-0.0241879		0.503329	40.2627		0.503329	23.7282		0.503329	0.0850109		0.503346	-0.104841
0.476815	-0.0241879		0.506662	40.5605		0.506662	24.0459		0.506662	0.0853344		0.506679	-0.105001
0.480148	-0.0241879		0.509996	40.8526		0.509996	24.3652		0.509996	0.0868969		0.510012	-0.105001
0.483482	-0.0241879		0.513329	41.1362		0.513329	24.6814		0.513329	0.0880422		0.513346	-0.104179
0.486815	-0.0241879		0.516663	41.415		0.516663	24.9986		0.516663	0.0874696		0.51668	-0.103608
0.490149	-0.0236168		0.519996	41.6881		0.519996	25.3139		0.519997	0.0861658		0.520013	-0.102469
0.493483	-0.0230456		0.52333	41.9562		0.52333	25.6322		0.52333	0.0850206		0.523347	-0.102627
0.496816	-0.0241879		0.526663	42.221		0.526664	25.9508		0.526664	0.0835518		0.52668	-0.102945
0.50015	-0.0254839		0.529997	42.4749		0.529997	26.2641		0.529997	0.0812549		0.530014	-0.103513
0.503483	-0.0269336		0.533331	42.7232		0.533331	26.5804		0.53333	0.0797862		0.533347	-0.104809
0.506817	-0.0289545		0.536664	42.968		0.536664	26.8941		0.536664	0.0797862		0.536681	-0.106265
0.51015	-0.0317002		0.539998	43.2078		0.539997	27.21		0.539998	0.0797862		0.540014	-0.10788
0.513484	-0.0334573		0.543331	43.4412		0.543331	27.5233		0.543331	0.0803588		0.543348	-0.11047
0.516818	-0.0356319		0.546665	43.6696		0.546665	27.8335		0.546665	0.0828142		0.546681	-0.113219
0.520151	-0.0376528		0.549998	43.7827		0.549998	28.1417		0.549998	0.0854282		0.550015	-0.114514
0.523485	-0.0391025		0.553331	44.1099		0.553332	28.4473		0.553332	0.0878836		0.553348	-0.11565
0.526818	-0.0398274		0.556665	44.2174		0.556665	28.7544		0.556665	0.0904976		0.556682	-0.117103
0.530152	-0.0403986		0.559999	44.5244		0.559999	29.0624		0.559999	0.0931115		0.560016	-0.118556
0.533469	-0.0415409		0.563332	44.6238		0.563332	29.3678		0.563332	0.0945802		0.563349	-0.120009
0.536802	-0.0413872		0.566666	44.817		0.566666	29.6701		0.566666	0.0960489		0.566683	-0.120417
0.540136	-0.0412335		0.569999	44.9992		0.569999	29.9731		0.569999	0.0975177		0.570016	-0.119284
0.543469	-0.040926		0.573333	45.1787		0.573333	30.2713		0.573333	0.0978347		0.57335	-0.119124
0.546803	-0.040926		0.576666	45.4226		0.576666	30.5685		0.576666	0.0972621		0.576683	-0.118804
0.550137	-0.040926		0.58	45.504		0.58	30.8616		0.58	0.096848		0.58	-0.118483
0.55347	-0.040926		0.583333	45.6586		0.583333	31.1507		0.583334	0.095541		0.583333	-0.120186
0.556804	-0.0414972		0.586667	45.812		0.586667	31.4365		0.586667	0.0943958		0.586667	-0.122455
0.560137	-0.0414972		0.59	45.9565		0.59	31.5798		0.590001	0.0932506		0.590001	-0.123591
0.563471	-0.0414972		0.593334	46.0945		0.593334	32.0021		0.593334	0.0913711		0.593334	-0.125614
0.566804	-0.0420716		0.596667	46.2273		0.596668	32.2743		0.596668	0.0907985		0.596668	-0.128203
0.570138	-0.0420716		0.600001	46.3529		0.600001	32.5514		0.600001	0.0896532		0.600001	-0.12966
0.573471	-0.042646		0.603335	46.4711		0.603335	32.6866		0.603334	0.0883463		0.603335	-0.130548
0.576805	-0.0437948		0.606668	46.5894		0.606668	32.9582		0.606668	0.0880228		0.606668	-0.130868
0.580138	-0.0456685		0.610002	46.6945		0.610001	33.3526		0.610002	0.0880228		0.610002	-0.130461
0.583472	-0.0482671		0.613335	46.79		0.613335	33.4823		0.613335	0.0876993		0.613335	-0.130781
0.586806	-0.0508658		0.616668	46.8848		0.616669	33.7417		0.616669	0.0869617		0.616669	-0.132234
0.590139	-0.0534644		0.620002	46.9709		0.620002	33.9985		0.620002	0.08581		0.620002	-0.133527
0.593473	-0.0554886		0.623336	47.0503		0.623336	34.2525		0.623336	0.0853959		0.623336	-0.134981
0.596806	-0.0580872		0.626669	47.1223		0.626669	34.5039		0.626669	0.0842442		0.626669	-0.136434
0.60014	-0.0601114		0.630003	47.19		0.630003	34.7526		0.630003	0.0838301		0.630003	-0.138863
0.603473	-0.0612538		0.633336	47.2481		0.633336	34.9957		0.633336	0.0839918		0.633336	-0.141132
0.606807	-0.0612505		0.63667	47.3033		0.63667	35.2409		0.63667	0.0841536		0.63667	-0.142106
0.610141	-0.0612505		0.640003	47.3525		0.640003	35.4763		0.640003	0.0844771		0.640003	-0.141786
0.613474	-0.0612505		0.643337	47.3893		0.643337	35.7054		0.643337	0.0850529		0.643337	-0.141466
0.616808	-0.0612505		0.64667	47.4232		0.64667	35.9275		0.64667	0.0862046		0.64667	-0.141305
0.620141	-0.0612505		0.650004	47.4526		0.650004	36.1475		0.650004	0.0867805		0.650004	-0.140734
0.623475	-0.0612505		0.653337	47.4776		0.653337	36.3654		0.653338	0.0867805		0.653338	-0.140414
0.626808	-0.0612505		0.656671	47.4953		0.656671	36.5749		0.656671	0.0873563		0.656671	-0.140253
0.630142	-0.061558		0.660004	47.5071		0.660004	36.7801		0.660005	0.0878287		0.660005	-0.14139
0.633476	-0.0622861		0.663338	47.5137		0.663338	36.9797		0.663338	0.0881392		0.663338	-0.142846
0.636809	-0.0622861		0.666671	47.5153		0.666672	37.1801		0.666671	0.0882945		0.666672	-0.144303
0.640142	-0.0622861		0.670005	47.5138		0.670005	37.3728		0.670005	0.0886116		0.670005	-0.145759
0.643476	-0.0622861		0.673339	47.505		0.673338	37.564		0.673339	0.0887668		0.673338	-0.147216
0.64681	-0.0628573		0.676672	47.4925		0.676672	37.7482		0.676672	0.0887668		0.676672	-0.148923
0.650143	-0.0643071		0.680006	47.4697		0.680005	37.9252		0.680006	0.0904879		0.680006	-0.15038
0.653477	-0.0663282		0.683339	47.4439		0.683339	38.103		0.683339	0.092209		0.683339	-0.151268
0.65681	-0.0683493		0.686672	47.413		0.686673	38.2758		0.686656	0.0930436		0.686673	-0.151589
0.660144	-0.0697991		0.690006	47.3755		0.690006	38.4438		0.68999	0.0933056		0.690006	-0.151589
0.663477	-0.0712489		0.693323	47.3328		0.69334	38.6053		0.693323	0.0942956		0.69334	-0.151589
0.666811	-0.07327		0.696657	47.2872		0.696673	38.7668		0.696656	0.0941403		0.696673	-0.151589
0.670145	-0.075291		0.69999	47.2357		0.700007	38.9212		0.69999	0.093985		0.700007	-0.151589
0.673478	-0.0768946		0.703324	47.179		0.70334	39.0683		0.703324	0.093985		0.70334	-0.151589
0.676812	-0.0776196		0.706657	47.1246		0.706674	39.2113		0.706657	0.0928398		0.706674	-0.151429
0.680145	-0.0768946		0.709991	47.0569		0.710007	39.3449		0.709991	0.0905429		0.710007	-0.151429
0.683479	-0.0761697		0.713324	46.9884		0.713341	39.4713		0.713324	0.0888218		0.713341	-0.151429
0.686812	-0.0761697		0.716658	46.9156		0.716674	39.5942		0.716658	0.0882492		0.716674	-0.151995
0.690146	-0.0761697		0.719991	46.8384		0.720008	39.7113		0.719991	0.087104		0.720008	-0.153128
0.69348	-0.0763234		0.723325	46.7553		0.723341	39.8248		0.723325	0.087104		0.723342	-0.154261
0.696813	-0.0780403		0.726658	46.6678		0.726675	39.9325		0.726658	0.087104		0.726675	-0.155394
0.700147	-0.0799077		0.729992	46.5737		0.730009	40.0389		0.729992	0.087104		0.730009	-0.156527
0.70348	-0.0810518		0.733325	46.4702		0.733342	40.1387		0.733325	0.0865281		0.733342	-0.15782
0.706814	-0.0823479		0.736659	46.3732		0.736676	40.2342		0.736659	0.0865281		0.736676	-0.158953
0.710147	-0.0836441		0.739992	46.2668		0.740009	40.3254		0.739992	0.0859523		0.740009	-0.160086
0.713481	-0.0847865		0.743326	46.1582		0.743342	40.4093		0.743326	0.0853764		0.743342	-0.160652
0.716814	-0.0859289		0.746659	46.0407		0.746676	40.4919		0.74666	0.0853764		0.746676	-0.160652
0.720148	-0.0863464		0.749993	45.9196		0.750009	40.5657		0.749993	0.0853764		0.75001	-0.160652
0.723481	-0.0852007		0.753326	45.7979		0.753343	40.6367		0.753327	0.0853764		0.753343	-0.160652
0.726815	-0.0839046		0.75666	45.6717		0.756677	40.7005		0.75666	0.0853764		0.756677	-0.160652
0.730149	-0.0839046		0.759993	45.5456		0.76001	40.7599		0.759994	0.0853764		0.76001	-0.160652
0.733482	-0.0846311		0.763327	45.4129		0.763344	40.8121		0.763327	0.0853764		0.763344	-0.160652
0.736816	-0.0846311		0.766661	45.2759		0.766677	40.8635		0.76666	0.0853764		0.766677	-0.160812
0.740149	-0.0847848		0.769994	45.1396		0.770011	40.9092		0.769994	0.0848006		0.770011	-0.160973
0.743483	-0.0850923		0.773328	45.002		0.773344	40.9476		0.773328	0.0836489		0.773344	-0.16186
0.746816	-0.0865422		0.776661	44.8592		0.776678	40.9803		0.776661	0.0826557		0.776678	-0.16218
0.75015	-0.0879921		0.779994	44.7136		0.780011	41.0078		0.779995	0.0818211		0.780011	-0.163475
0.753484	-0.0892883		0.783328	44.5673		0.783328	41.0324		0.783328	0.0809864		0.783345	-0.164611
0.756817	-0.0900116		0.786662	44.4211		0.786662	41.052		0.786662	0.0805691		0.786678	-0.165906
0.760151	-0.090735		0.789995	44.2676		0.789995	41.0694		0.789995	0.0805691		0.790012	-0.167359
0.763484	-0.0918807		0.793329	44.1133		0.793329	41.0795		0.793329	0.0805691		0.793346	-0.168652
0.766818	-0.0928726		0.796662	43.9519		0.796662	41.0875		0.796662	0.0808861		0.796679	-0.169946
0.770151	-0.0937108		0.799996	43.7913		0.799996	41.0933		0.799996	0.0812032		0.800013	-0.170512
0.773485	-0.0928338		0.803329	43.6307		0.803329	41.0968		0.803329	0.0813617		0.803346	-0.171645
0.776818	-0.0913839		0.806663	43.4658		0.806663	41.0954		0.806663	0.0830827		0.806679	-0.171804
0.780152	-0.089934		0.809996	43.2958		0.809996	41.0867		0.809996	0.0853796		0.810013	-0.172121
0.783485	-0.0884841		0.81333	43.1201		0.81333	41.0722		0.81333	0.0878351		0.813347	-0.172279
0.786819	-0.0870341		0.816663	42.9467		0.816663	41.0534		0.816664	0.0898149		0.81668	-0.172847
0.790153	-0.0858885		0.819997	42.7733		0.819997	41.0338		0.819997	0.091536		0.820014	-0.173416
0.793486	-0.0866118		0.82333	42.6873		0.823331	41.0078		0.823331	0.0926812		0.823347	-0.174552
0.79682	-0.0880618		0.826664	42.4209		0.826664	40.9759		0.826664	0.0938264		0.826681	-0.174235
0.800153	-0.0900845		0.829997	42.3335		0.829998	40.9382		0.829997	0.0949717		0.830014	-0.173917
0.803487	-0.0928323		0.833331	42.156		0.833331	40.8983		0.833331	0.0943958		0.833348	-0.1736
0.80682	-0.0957321		0.836665	41.9771		0.836664	40.8541		0.836665	0.0930889		0.836681	-0.173283
0.810154	-0.0983278		0.839998	41.7976		0.839998	40.8121		0.839998	0.0919372		0.840015	-0.172966
0.813488	-0.100923		0.843332	41.5215		0.843331	40.7635		0.843332	0.0912643		0.843348	-0.172398
0.816821	-0.103519		0.846665	41.4263		0.846665	40.707		0.846682	0.0910055		0.846682	-0.171829
0.820155	-0.104246		0.849998	41.2376		0.849999	40.6491		0.849999	0.0910055		0.850015	-0.170693
0.823488	-0.104246		0.853332	41.0525		0.853332	40.5882		0.853332	0.0910055		0.853349	-0.17101
0.826805	-0.104092		0.856666	40.8603		0.856666	40.5252		0.856666	0.0910055		0.856682	-0.171328
0.830138	-0.103938		0.859999	40.5696		0.859999	40.4572		0.859999	0.0910055		0.860016	-0.172781
0.833472	-0.103326		0.863333	40.4718		0.863333	40.3884		0.863333	0.0910055		0.86335	-0.174078
0.836806	-0.103174		0.866666	40.2762		0.866666	40.3139		0.866666	0.0911608		0.866683	-0.175217
0.840139	-0.103174		0.87	40.0829		0.87	40.2408		0.87	0.0911608		0.87	-0.177172
0.843473	-0.103021		0.873333	39.8896		0.873333	40.1641		0.873333	0.090585		0.873333	-0.179127
0.846806	-0.103021		0.876667	39.6943		0.876667	40.0817		0.876667	0.0890192		0.876667	-0.180264
0.85014	-0.103021		0.88	39.4933		0.88	39.9971		0.88	0.0881845		0.88	-0.1814
0.853473	-0.103021		0.883334	39.2959		0.883334	39.9516		0.883334	0.0874534		0.883334	-0.182536
0.856807	-0.103328		0.886667	39.0965		0.886667	39.8597		0.886668	0.0876119		0.886668	-0.182536
0.860141	-0.104778		0.890001	38.8965		0.890001	39.7672		0.890001	0.0887636		0.890001	-0.182693
0.863474	-0.105196		0.893334	38.6995		0.893335	39.6198		0.893335	0.0893394		0.893335	-0.183007
0.866808	-0.104888		0.896668	38.5011		0.896668	39.5678		0.896668	0.0893394		0.896668	-0.182188
0.870141	-0.104888		0.900002	38.3013		0.900002	39.463		0.900001	0.0900705		0.900002	-0.181369
0.873475	-0.104888		0.903335	38.1009		0.903335	39.3597		0.903335	0.091219		0.903335	-0.181369
0.876808	-0.104888		0.906669	37.902		0.906668	39.2535		0.906669	0.0920536		0.906668	-0.181686
0.880142	-0.104888		0.910002	37.6997		0.910002	39.1467		0.910002	0.0936194		0.910002	-0.181686
0.883475	-0.106183		0.913335	37.4981		0.913335	39.0363		0.913336	0.0930436		0.913336	-0.182823
0.886809	-0.106487		0.916669	37.3002		0.916669	38.9259		0.916669	0.0918919		0.916669	-0.183959
0.890142	-0.107364		0.920002	37.0953		0.920003	38.8141		0.920003	0.0913161		0.920003	-0.185412
0.893476	-0.109118		0.923336	36.8911		0.923336	38.6995		0.923336	0.0907435		0.923336	-0.186548
0.89681	-0.110567		0.92667	36.6871		0.92667	38.582		0.92667	0.0895983		0.92667	-0.187685
0.900143	-0.111709		0.930003	36.4832		0.930003	38.4624		0.930003	0.0890256		0.930003	-0.188821
0.903477	-0.112852		0.933337	36.2808		0.933337	38.3399		0.933337	0.0878804		0.933337	-0.189481
0.90681	-0.113994		0.93667	36.0813		0.93667	38.2153		0.93667	0.0867352		0.93667	-0.1903
0.910144	-0.113842		0.940004	35.8799		0.940004	38.0906		0.940004	0.08559		0.940004	-0.189983
0.913477	-0.113538		0.943337	35.6763		0.943337	37.9611		0.943337	0.0844447		0.943337	-0.189824
0.916811	-0.113386		0.946671	35.475		0.946671	37.8308		0.946671	0.0832995		0.946671	-0.189507
0.920145	-0.113234		0.950004	35.276		0.950004	37.6998		0.950005	0.0827269		0.950004	-0.189507
0.923478	-0.113081		0.953338	35.0763		0.953338	37.566		0.953338	0.0832995		0.953338	-0.189507
0.926812	-0.113234		0.956671	34.8781		0.956671	37.4302		0.956672	0.0844447		0.956672	-0.189507
0.930145	-0.114684		0.960005	34.68		0.960005	37.2936		0.960005	0.08559		0.960005	-0.189507
0.933479	-0.116134		0.963338	34.4784		0.963339	37.1564		0.963338	0.0867352		0.963339	-0.189824
0.936812	-0.118155		0.966672	34.2777		0.966672	37.0185		0.966672	0.0878804		0.966672	-0.190142
0.940146	-0.120747		0.970006	34.077		0.970005	36.8792		0.970005	0.0878804		0.970005	-0.1903
0.943479	-0.123189		0.973339	33.8793		0.973339	36.7392		0.973339	0.0867287		0.973339	-0.1903
0.946813	-0.124908		0.976672	33.6759		0.976672	36.6014		0.976656	0.0861528		0.976673	-0.191754
0.950146	-0.126358		0.980006	33.4754		0.980006	36.4587		0.97999	0.0850076		0.980006	-0.19289
0.95348	-0.128077		0.983339	33.2745		0.98334	36.316		0.983323	0.0825521		0.98334	-0.194344
0.956814	-0.128498		0.986656	33.0735		0.986673	36.1705		0.986657	0.0808311		0.986673	-0.196365
0.960147	-0.129339		0.98999	32.8755		0.990007	36.0243		0.98999	0.0796858		0.990007	-0.197819
0.963481	-0.12991		0.993324	32.6776		0.99334	35.8753		0.993323	0.0785406		0.99334	-0.199999
0.966814	-0.130485		0.996657	32.4819		0.996674	35.7256		0.996657	0.0796858		0.996674	-0.200726
0.970148	-0.130635		0.999991	32.2828		1.00001	35.5738		0.999991	0.0819828		1.00001	-0.201859
0.973481	-0.131357		1.00332	32.0909		1.00334	35.4222		1.00332	0.0837039		1.00334	-0.202265
0.976815	-0.131928		1.00666	31.8962		1.00667	35.2726		1.00666	0.0842765		1.00667	-0.201535
0.980149	-0.131508		1.00999	31.6995		1.01001	35.1224		1.00999	0.0855867		1.01001	-0.201215
0.983482	-0.131087		1.01332	31.5036		1.01334	34.9716		1.01332	0.0861626		1.01334	-0.200485
0.986816	-0.130245		1.01666	31.312		1.01667	34.818		1.01666	0.0861626		1.01667	-0.19985
0.990149	-0.128949		1.01999	31.1198		1.02001	34.6673		1.01999	0.0867352		1.02001	-0.199216
0.993483	-0.126925		1.02333	30.9248		1.02334	34.5152		1.02333	0.0867352		1.02334	-0.198581
0.996816	-0.125474		1.02666	30.7341		1.02668	34.3647		1.02666	0.0867352		1.02668	-0.198581
1.00015	-0.124178		1.02999	30.5443		1.03001	34.2084		1.02999	0.0868937		1.03001	-0.198016
1.00348	-0.124448		1.03333	30.3552		1.03334	34.0551		1.03333	0.0877834		1.03334	-0.197293
1.00682	-0.125441		1.03666	30.1711		1.03668	33.9018		1.03666	0.0892456		1.03668	-0.197293
1.01015	-0.126583		1.03999	29.985		1.04001	33.7471		1.03999	0.0892456		1.04001	-0.196726
1.01348	-0.127726		1.04333	29.7969		1.04334	33.5931		1.04333	0.0892456		1.04334	-0.196474
1.01682	-0.129022		1.04666	29.6124		1.04668	33.4351		1.04666	0.088673		1.04668	-0.195655
1.02015	-0.129329		1.04999	29.4288		1.05001	33.2784		1.04999	0.0873693		1.05001	-0.194518
1.02348	-0.129637		1.05333	29.2445		1.05334	33.1218		1.05333	0.085907		1.05334	-0.193068
1.02682	-0.129791		1.05666	29.0573		1.05668	32.9644		1.05666	0.0838689		1.05668	-0.193633
1.03015	-0.130399		1.05999	28.8703		1.06001	32.8065		1.05999	0.0812549		1.06001	-0.19379
1.03349	-0.130857		1.06333	28.6877		1.06334	32.6494		1.06333	0.0786409		1.06334	-0.192498
1.03682	-0.131585		1.06666	28.5051		1.06668	32.4951		1.06666	0.0774892		1.06668	-0.191932
1.04015	-0.132885		1.06999	28.3233		1.07001	32.3388		1.06999	0.0763375		1.07001	-0.192341
1.04349	-0.134335		1.07333	28.1458		1.07334	32.186		1.07333	0.0751857		1.07334	-0.192751
1.04682	-0.136928		1.07666	27.9697		1.07666	32.0319		1.07666	0.0741925		1.07668	-0.19291
1.05015	-0.13952		1.07999	27.7896		1.08	31.8736		1.08	0.0745096		1.08001	-0.194046
1.05349	-0.142113		1.08333	27.6152		1.08333	31.7176		1.08333	0.075244		1.08335	-0.193322
1.05682	-0.143256		1.08666	27.4421		1.08666	31.5621		1.08666	0.075244		1.08668	-0.193575
1.06015	-0.143256		1.09	27.2657		1.09	31.4019		1.09	0.075244		1.09001	-0.1943
1.06349	-0.142835		1.09333	27.0907		1.09333	31.2424		1.09333	0.075244		1.09335	-0.194866
1.06682	-0.142987		1.09666	26.9185		1.09666	31.0851		1.09666	0.075244		1.09668	-0.19389
1.07015	-0.144133		1.1	26.7451		1.1	30.9278		1.1	0.075244		1.10001	-0.193481
1.07349	-0.145279		1.10333	26.573		1.10333	30.7713		1.10333	0.0754025		1.10335	-0.194773
1.07682	-0.146424		1.10666	26.4025		1.10666	30.619		1.10666	0.0745678		1.10668	-0.195247
1.08016	-0.146997		1.11	26.2314		1.11	30.4633		1.11	0.0735746		1.11001	-0.197267
1.08349	-0.146997		1.11333	26.0644		1.11333	30.3064		1.11333	0.0735746		1.11335	-0.199034
1.08682	-0.14814		1.11666	25.8963		1.11666	30.1515		1.11666	0.0735746		1.11668	-0.201054
1.09016	-0.149283		1.12	25.8102		1.12	29.9974		1.12	0.0735746		1.12001	-0.203074
1.09349	-0.14913		1.12333	25.5602		1.12333	29.8441		1.12333	0.0743058		1.12335	-0.205661
1.09682	-0.147684		1.12666	25.3909		1.12666	29.6873		1.12666	0.0743058		1.12668	-0.208091
1.10016	-0.146237		1.13	25.3089		1.13	29.5326		1.13	0.0747231		1.13001	-0.208091
1.10349	-0.145513		1.13333	25.1424		1.13333	29.3781		1.13333	0.0757131		1.13335	-0.20793
1.10682	-0.144066		1.13667	24.9796		1.13666	29.2284		1.13667	0.0761304		1.13668	-0.206634
1.11016	-0.143615		1.14	24.8201		1.14	29.074		1.14	0.0770233		1.14002	-0.20518
1.11349	-0.144456		1.14333	24.5764		1.14333	28.9217		1.14333	0.0771818		1.14335	-0.202594
1.11681	-0.145029		1.14667	24.4995		1.14667	28.7709		1.14667	0.0773404		1.14668	-0.200007
1.12014	-0.146899		1.15	24.3389		1.15	28.6962		1.15	0.0774989		1.15002	-0.199531
1.12347	-0.147622		1.15333	24.1811		1.15333	28.4735		1.15333	0.0767677		1.15335	-0.198235
1.12681	-0.149792		1.15667	24.0255		1.15667	28.3214		1.15667	0.0761919		1.15668	-0.198804
1.13014	-0.150516		1.16	23.7913		1.16	28.1701		1.16	0.0748849		1.16002	-0.198804
1.13348	-0.151963		1.16333	23.7159		1.16333	28.0197		1.16333	0.0737332		1.16333	-0.198804
1.13681	-0.15341		1.16667	23.5598		1.16667	27.9465		1.16667	0.0735746		1.16667	-0.198804
1.14014	-0.154285		1.17	23.4052		1.17	27.7298		1.17	0.0734161		1.17	-0.199937
1.14348	-0.155695		1.17333	23.2561		1.17333	27.5781		1.17333	0.0730991		1.17333	-0.20107
1.14681	-0.156114		1.17667	23.1057		1.17667	27.4305		1.17667	0.0729405		1.17667	-0.199526
1.15014	-0.157258		1.18	22.9562		1.18	27.3567		1.18	0.0725232		1.18	-0.199526
1.15348	-0.157258		1.18333	22.8032		1.18333	27.2107		1.18333	0.0716885		1.18333	-0.200094
1.15681	-0.157677		1.18667	22.6565		1.18667	27.0676		1.18667	0.0720056		1.18667	-0.200821
1.16014	-0.158097		1.19	22.5119		1.19	26.9202		1.19	0.0723226		1.19	-0.200821
1.16348	-0.157944		1.19333	22.3687		1.19334	26.7077		1.19333	0.0716464		1.19334	-0.200821
1.16681	-0.15764		1.19667	22.2256		1.19667	26.6335		1.19667	0.071805		1.19667	-0.200821
1.17014	-0.156498		1.2	22.0846		1.2	26.4897		1.2	0.072122		1.2	-0.201391
1.17348	-0.155049		1.20334	21.945		1.20334	26.3474		1.20334	0.0712873		1.20334	-0.201958
1.17681	-0.153601		1.20667	21.8054		1.20667	26.2059		1.20667	0.07087		1.20667	-0.20278
1.18015	-0.153296		1.21	21.5994		1.21	25.9895		1.21	0.0714459		1.21	-0.202938
1.18348	-0.152152		1.21334	21.5293		1.21334	25.9194		1.21334	0.0714459		1.21334	-0.203351
1.18681	-0.151008		1.21667	21.3864		1.21667	25.782		1.21667	0.0714459		1.21667	-0.204899
1.19015	-0.15116		1.22	21.2436		1.22	25.644		1.22	0.0725976		1.22	-0.207173
1.19348	-0.151464		1.22334	21.1037		1.22334	25.5096		1.22334	0.0725976		1.22334	-0.209447
1.19681	-0.151768		1.22667	20.9629		1.22667	25.3039		1.22667	0.0731735		1.22667	-0.211151
1.20015	-0.152379		1.23	20.8229		1.23	25.2367		1.23	0.0737493		1.23	-0.213745
1.20348	-0.152683		1.23334	20.6859		1.23334	25.0977		1.23334	0.0749011		1.23334	-0.215515
1.20681	-0.152987		1.23667	20.5528		1.23667	24.965		1.23667	0.0754769		1.23667	-0.216085
1.21015	-0.153712		1.24	20.4187		1.24	24.835		1.24	0.0754769		1.24	-0.216085
1.21348	-0.154437		1.24334	20.2893		1.24334	24.701		1.24334	0.0749011		1.24334	-0.216404
1.21681	-0.154437		1.24667	20.1567		1.24667	24.5636		1.24667	0.0749011		1.24667	-0.215269
1.22015	-0.154437		1.25	20.0268		1.25	24.428		1.25001	0.0735908		1.25	-0.214135
1.22348	-0.155164		1.25334	19.8991		1.25334	24.2969		1.25334	0.072122		1.25334	-0.213
1.22682	-0.15631		1.25667	19.7756		1.25667	24.1686		1.25667	0.0713876		1.25667	-0.212273
1.23015	-0.157456		1.26001	19.6499		1.26001	24.0418		1.26001	0.0706532		1.26001	-0.212273
1.23348	-0.158602		1.26334	19.5223		1.26336	23.9121		1.26334	0.0706532		1.26334	-0.213
1.23682	-0.159747		1.26667	19.3987		1.26667	23.7799		1.26667	0.0700191		1.26667	-0.213884
1.24015	-0.161045		1.27001	19.2731		1.27001	23.6524		1.26999	0.070595		1.27001	-0.214041
1.24348	-0.163642		1.27334	19.1514		1.27334	23.5264		1.27332	0.070595		1.27334	-0.215494
1.24682	-0.166238		1.27666	19.03		1.27667	23.4027		1.27666	0.0715882		1.27667	-0.216948
1.25015	-0.168107		1.27999	18.9087		1.28001	23.2769		1.27999	0.0724229		1.28001	-0.217675
1.25348	-0.16925		1.28332	18.786		1.28334	23.1491		1.28332	0.0728402		1.28334	-0.219128
1.25682	-0.169402		1.28666	18.666		1.28667	23.0246		1.28666	0.0735746		1.28667	-0.219536
1.26015	-0.169706		1.28999	18.5462		1.29001	22.8987		1.28999	0.0735746		1.29001	-0.219944
1.26348	-0.169706		1.29332	18.427		1.29334	22.7748		1.29332	0.0742087		1.29334	-0.220197
1.26682	-0.169706		1.29666	18.3093		1.29667	22.6526		1.29666	0.0749431		1.29667	-0.22004
1.27015	-0.168408		1.29999	18.195		1.30001	22.5303		1.29999	0.0764119		1.30001	-0.218586
1.27348	-0.1681		1.30332	18.0809		1.30334	22.4059		1.30332	0.0781977		1.30334	-0.216815
1.27682	-0.167793		1.30666	17.9659		1.30667	22.2849		1.30666	0.0791488		1.30667	-0.215044
1.28015	-0.167793		1.30999	17.8504		1.31001	22.1669		1.30999	0.0794659		1.31001	-0.212705
1.28349	-0.168937		1.31332	17.7362		1.31334	22.047		1.31333	0.0796244		1.31334	-0.211571
1.28682	-0.170083		1.31666	17.6235		1.31668	21.9326		1.31666	0.0790485		1.31668	-0.209709
1.29015	-0.171533		1.31999	17.5129		1.32001	21.819		1.31999	0.0790485		1.32001	-0.208982
1.29349	-0.173974		1.32333	17.4023		1.32334	21.7019		1.32333	0.0771624		1.32334	-0.209551
1.29682	-0.176415		1.32666	17.2933		1.32668	21.5847		1.32666	0.0751178		1.32668	-0.210119
1.30015	-0.177865		1.32999	17.1841		1.33001	21.4696		1.32999	0.073649		1.33001	-0.211004
1.30349	-0.178172		1.33333	17.0743		1.33334	21.3568		1.33333	0.0725976		1.33334	-0.212048
1.30682	-0.17848		1.33666	16.9664		1.33668	21.2444		1.33666	0.0718632		1.33668	-0.212207
1.31015	-0.17848		1.33999	16.8593		1.34001	21.1339		1.33999	0.0709703		1.34001	-0.212207
1.31349	-0.178172		1.34333	16.7536		1.34334	21.0155		1.34333	0.0715461		1.34334	-0.212207
1.31682	-0.177865		1.34666	16.6452		1.34668	20.8998		1.34666	0.0721188		1.34668	-0.211639
1.32015	-0.175996		1.34999	16.5402		1.35001	20.7869		1.34999	0.0726946		1.35001	-0.210502
1.32349	-0.174545		1.35333	16.4373		1.35334	20.677		1.35333	0.0732705		1.35334	-0.209934
1.32682	-0.173403		1.35666	16.3339		1.35668	20.5684		1.35666	0.0732705		1.35668	-0.209366
1.33016	-0.173403		1.35999	16.2344		1.36001	20.4572		1.35999	0.0740049		1.36001	-0.208639
1.33349	-0.173403		1.36333	16.1344		1.36334	20.3453		1.36333	0.0747393		1.36334	-0.208639
1.33682	-0.173556		1.36666	16.0331		1.36666	20.2341		1.36666	0.0754737		1.36668	-0.208639
1.34016	-0.174016		1.36999	15.933		1.36999	20.1291		1.37	0.0754737		1.37001	-0.208639
1.34349	-0.175466		1.37333	15.837		1.37333	20.0269		1.37333	0.0747425		1.37335	-0.208071
1.34682	-0.177336		1.37666	15.7386		1.37666	19.9268		1.37666	0.074584		1.37668	-0.206932
1.35016	-0.178786		1.38	15.6402		1.38	19.8254		1.38	0.074267		1.38001	-0.206203
1.35349	-0.179357		1.38333	15.5431		1.38333	19.7219		1.38333	0.0729567		1.38335	-0.205886
1.35682	-0.179357		1.38666	15.4488		1.38666	19.6224		1.38666	0.0716464		1.38668	-0.205569
1.36016	-0.179357		1.39	15.358		1.39	19.5218		1.39	0.0696017		1.39001	-0.205569
1.36349	-0.179357		1.39333	15.2671		1.39333	19.4246		1.39333	0.06845		1.39335	-0.205977
1.36682	-0.179051		1.39666	15.2227		1.39666	19.3273		1.39666	0.0672983		1.39668	-0.205977
1.37016	-0.177755		1.4	15.1325		1.4	19.2274		1.4	0.0663051		1.40001	-0.206953
1.37349	-0.176305		1.40333	15.0437		1.40333	19.1287		1.40333	0.0657292		1.40335	-0.2085
1.37683	-0.174854		1.40666	14.9541		1.40666	19.0289		1.40666	0.0648945		1.40668	-0.209478
1.38016	-0.174854		1.41	14.8207		1.41	18.9333		1.41	0.065053		1.41001	-0.209478
1.38349	-0.175997		1.41333	14.7756		1.41333	18.8356		1.41333	0.0652116		1.41335	-0.209478
1.38683	-0.17714		1.41666	14.6834		1.41666	18.7405		1.41666	0.0661045		1.41668	-0.210046
1.39016	-0.177404		1.42	14.5966		1.42	18.6434		1.42	0.0661045		1.42001	-0.210774
1.39349	-0.178393		1.42333	14.5086		1.42333	18.549		1.42333	0.066263		1.42335	-0.211911
1.39683	-0.179689		1.42666	14.3749		1.42666	18.4547		1.42666	0.0665801		1.42668	-0.212639
1.40016	-0.18026		1.43	14.3313		1.43	18.3589		1.43	0.0682074		1.43002	-0.213367
1.40349	-0.181711		1.43333	14.246		1.43333	18.2666		1.43333	0.0696762		1.43335	-0.214254
1.40681	-0.183007		1.43667	14.1595		1.43667	18.1737		1.43667	0.071145		1.43668	-0.215708
1.41014	-0.183007		1.44	14.0818		1.44	18.083		1.44	0.0714652		1.44002	-0.217162
1.41348	-0.183007		1.44333	13.9995		1.44333	17.9903		1.44333	0.070637		1.44335	-0.21773
1.41681	-0.183732		1.44667	13.9171		1.44667	17.9011		1.44667	0.0702229		1.44668	-0.217162
1.42014	-0.184193		1.45	13.837		1.45	17.8134		1.45	0.068822		1.45002	-0.216025
1.42348	-0.184193		1.45333	13.7566		1.45333	17.7681		1.45333	0.0680876		1.45333	-0.216025
1.42681	-0.184347		1.45667	13.6749		1.45667	17.6399		1.45667	0.0660429		1.45667	-0.216841
1.43015	-0.184347		1.46	13.5579		1.46	17.5548		1.46	0.0635809		1.46	-0.217657
1.43348	-0.184347		1.46333	13.5178		1.46333	17.4703		1.46333	0.0630051		1.46333	-0.218065
1.43681	-0.184347		1.46667	13.4366		1.46667	17.4264		1.46667	0.0618533		1.46667	-0.218065
1.44015	-0.184347		1.47	13.3623		1.47	17.3454		1.47	0.0615298		1.47	-0.218065
1.44348	-0.184347		1.47333	13.2847		1.47333	17.2637		1.47333	0.0612063		1.47333	-0.218633
1.44681	-0.184347		1.47667	13.2069		1.47667	17.1347		1.47667	0.060721		1.47667	-0.219769
1.45015	-0.184347		1.48	13.1288		1.48	17.0938		1.48	0.060721		1.48	-0.219769
1.45348	-0.184347		1.48333	13.0572		1.48333	17.0095		1.48334	0.0614554		1.48334	-0.21952
1.45681	-0.184499		1.48667	12.9803		1.48667	16.9282		1.48667	0.060721		1.48667	-0.220881
1.46015	-0.184499		1.49	12.9061		1.49	16.8453		1.49	0.0599866		1.49	-0.22306
1.46348	-0.184499		1.49334	12.8327		1.49334	16.7255		1.49334	0.0594139		1.49334	-0.224828
1.46681	-0.184651		1.49667	12.7573		1.49667	16.6851		1.49667	0.0595757		1.49667	-0.227005
1.47015	-0.185375		1.5	12.6844		1.5	16.6064		1.5	0.0595757		1.5	-0.229182
1.47348	-0.186518		1.50334	12.6116		1.50334	16.529		1.50334	0.0595757		1.50334	-0.231201
1.47681	-0.18766		1.50667	12.5436		1.50667	16.455		1.50667	0.0597374		1.50667	-0.23347
1.48015	-0.188957		1.51	12.4736		1.51	16.3789		1.51	0.0591648		1.51	-0.235332
1.48348	-0.189948		1.51334	12.4039		1.51334	16.3018		1.51334	0.0606336		1.51334	-0.235741
1.48682	-0.19109		1.51667	12.334		1.51667	16.2292		1.51667	0.061368		1.51667	-0.235741
1.49015	-0.191662		1.52	12.2661		1.52	16.1534		1.52	0.0609572		1.52	-0.236243
1.49348	-0.192652		1.52334	12.1981		1.52334	16.0803		1.52334	0.0609572		1.52334	-0.235926
1.49682	-0.193071		1.52667	12.1309		1.52667	16.0078		1.52667	0.0614424		1.52667	-0.234882
1.50015	-0.193071		1.53	12.0638		1.53	15.9327		1.53	0.0616042		1.53	-0.233996
1.50348	-0.192654		1.53334	11.9972		1.53334	15.8582		1.53334	0.061766		1.53334	-0.232701
1.50682	-0.19395		1.53667	11.9308		1.53667	15.7859		1.53667	0.061766		1.53667	-0.231406
1.51015	-0.195401		1.54	11.8667		1.54	15.7138		1.54	0.0602972		1.54	-0.229953
1.51348	-0.196851		1.54334	11.8038		1.54334	15.6401		1.54334	0.0588284		1.54334	-0.228499
1.51682	-0.198872		1.54667	11.7402		1.54667	15.5697		1.54667	0.0585048		1.54667	-0.227363
1.52015	-0.200323		1.55001	11.6771		1.55001	15.5006		1.55001	0.0580228		1.55001	-0.226636
1.52348	-0.201773		1.55334	11.6169		1.55334	15.429		1.55334	0.0575407		1.55334	-0.226636
1.52682	-0.202916		1.55667	11.5588		1.55667	15.3612		1.55667	0.0569001		1.55667	-0.226636
1.53015	-0.204476		1.56001	11.4965		1.56001	15.293		1.55999	0.0562595		1.56001	-0.228975
1.53349	-0.204169		1.56334	11.435		1.56334	15.2241		1.56332	0.0557807		1.56334	-0.228975
1.53682	-0.204015		1.56667	11.3735		1.56667	15.1559		1.56666	0.055208		1.56667	-0.228975
1.54015	-0.205158		1.56999	11.3136		1.57001	15.0902		1.56999	0.0543798		1.57001	-0.228975
1.54349	-0.206454		1.57332	11.2525		1.57334	15.0227		1.57332	0.0535515		1.57334	-0.228975
1.54682	-0.207904		1.57666	11.1909		1.57667	14.9559		1.57666	0.0528818		1.57667	-0.228975
1.55015	-0.209355		1.57999	11.1286		1.58001	14.8905		1.57999	0.0522121		1.58001	-0.228975
1.55349	-0.211113		1.58332	11.0642		1.58334	14.8264		1.58332	0.0517009		1.58334	-0.230429
1.55682	-0.21287		1.58666	11.0046		1.58667	14.7644		1.58666	0.0517656		1.58667	-0.230429
1.56015	-0.214628		1.58999	10.9441		1.59001	14.7023		1.58999	0.0524062		1.59001	-0.231155
1.56349	-0.216537		1.59332	10.8845		1.59334	14.6401		1.59332	0.0533024		1.59334	-0.233336
1.56682	-0.216996		1.59666	10.825		1.59667	14.5768		1.59666	0.0544542		1.59667	-0.234063
1.57015	-0.21715		1.59999	10.7653		1.60001	14.5172		1.59999	0.055606		1.60001	-0.23495
1.57349	-0.21715		1.60332	10.7116		1.60334	14.455		1.60333	0.0567577		1.60334	-0.23511
1.57682	-0.21715		1.60666	10.6547		1.60668	14.3935		1.60666	0.0567577		1.60668	-0.23511
1.58016	-0.216425		1.60999	10.6		1.61001	14.3327		1.60999	0.0579095		1.61001	-0.23341
1.58349	-0.2157		1.61333	10.5451		1.61334	14.2727		1.61333	0.0584854		1.61334	-0.232844
1.58682	-0.2157		1.61666	10.4897		1.61668	14.213		1.61666	0.0579095		1.61668	-0.23155
1.59016	-0.214976		1.61999	10.4348		1.62001	14.1537		1.61999	0.0579095		1.62001	-0.230417
1.59349	-0.214824		1.62333	10.3793		1.62334	14.0953		1.62333	0.0567577		1.62334	-0.229284
1.59682	-0.215396		1.62666	10.3274		1.62668	14.036		1.62666	0.0544542		1.62668	-0.229031
1.60016	-0.216538		1.62999	10.2702		1.63001	13.9788		1.62999	0.0527265		1.63001	-0.229349
1.60349	-0.216956		1.63333	10.2168		1.63334	13.923		1.63333	0.0521506		1.63334	-0.229826
1.60682	-0.21867		1.63666	10.1658		1.63668	13.8685		1.63666	0.0509988		1.63668	-0.229983
1.61016	-0.220231		1.63999	10.111		1.64001	13.8086		1.63999	0.0504229		1.64001	-0.229983
1.61349	-0.221066		1.64333	10.057		1.64334	13.7533		1.64333	0.0511541		1.64334	-0.230301
1.61682	-0.221903		1.64666	10.0051		1.64668	13.6955		1.64666	0.0514647		1.64668	-0.230301
1.62016	-0.223045		1.64999	9.95333		1.65001	13.6399		1.64999	0.052927		1.65001	-0.231434
1.62349	-0.223617		1.65333	9.89921		1.65334	13.5829		1.65333	0.0555412		1.65334	-0.23241
1.62683	-0.223617		1.65666	9.84924		1.65666	13.5299		1.65666	0.0575795		1.65668	-0.233229
1.63016	-0.224342		1.66	9.79866		1.65999	13.4721		1.65999	0.0596177		1.66001	-0.234205
1.63349	-0.224496		1.66333	9.74475		1.66333	13.4152		1.66333	0.0596177		1.66335	-0.235181
1.63683	-0.224803		1.66666	9.69418		1.66666	13.3635		1.66666	0.0590419		1.66668	-0.236314
1.64016	-0.225111		1.67	9.64745		1.67	13.3077		1.67	0.0573174		1.67001	-0.235837
1.64349	-0.225836		1.67333	9.59668		1.67333	13.2591		1.67333	0.0547032		1.67335	-0.235516
1.64683	-0.225836		1.67666	9.54862		1.67666	13.2027		1.67666	0.0532409		1.67668	-0.234063
1.65016	-0.225836		1.68	9.49911		1.68	13.1512		1.68	0.0525129		1.68001	-0.232609
1.65349	-0.225836		1.68333	9.47347		1.68333	13.0941		1.68333	0.0512091		1.68335	-0.231155
1.65683	-0.225836		1.68666	9.42355		1.68666	13.0423		1.68666	0.0497467		1.68668	-0.229702
1.66016	-0.225836		1.69	9.37115		1.69	12.9889		1.69	0.0497467		1.69001	-0.228248
1.66349	-0.225836		1.69333	9.29967		1.69333	12.9339		1.69333	0.0500638		1.69335	-0.227521
1.66683	-0.225836		1.69666	9.24843		1.69666	12.881		1.69666	0.0507982		1.69668	-0.228975
1.67016	-0.225836		1.7	9.19863		1.7	12.828		1.7	0.0507982		1.70001	-0.230429
1.67349	-0.226409		1.70333	9.17291		1.70333	12.779		1.70333	0.0496464		1.70335	-0.231882
1.67683	-0.227706		1.70666	9.12436		1.70666	12.724		1.70666	0.0477602		1.70668	-0.233336
1.68016	-0.228429		1.71	9.05125		1.71	12.6736		1.71	0.0464499		1.71001	-0.234789
1.6835	-0.229726		1.71333	9.02648		1.71333	12.6217		1.71333	0.0452981		1.71335	-0.236084
1.68683	-0.231445		1.71666	8.97847		1.71666	12.5675		1.71666	0.0441463		1.71668	-0.238106
1.69016	-0.231445		1.72	8.93057		1.72	12.5167		1.72	0.0429945		1.72002	-0.239401
1.6935	-0.231445		1.72333	8.88403		1.72333	12.4624		1.72333	0.0424186		1.72335	-0.239401
1.69683	-0.231445		1.72667	8.81823		1.72667	12.4075		1.72667	0.0416841		1.72668	-0.239401
1.70015	-0.232284		1.73	8.79688		1.73	12.3546		1.73	0.0416841		1.73002	-0.239401
1.70348	-0.23213		1.73333	8.75015		1.73333	12.3301		1.73333	0.0416841		1.73335	-0.239401
1.70681	-0.231675		1.73667	8.70644		1.73667	12.2542		1.73667	0.0405323		1.73668	-0.239401
1.71015	-0.231524		1.74	8.66312		1.74	12.2027		1.74	0.0393805		1.74002	-0.23956
1.71348	-0.231524		1.74333	8.61901		1.74333	12.1518		1.74333	0.0398561		1.74335	-0.238992
1.71681	-0.232097		1.74667	8.57137		1.74667	12.1004		1.74667	0.0398561		1.74667	-0.238423
1.72015	-0.23267		1.75	8.52788		1.75	12.076		1.75	0.0398561		1.75	-0.238423
1.72348	-0.232975		1.75333	8.48232		1.75333	12.0284		1.75333	0.0401731		1.75333	-0.238265
1.72682	-0.232861		1.75667	8.43572		1.75667	11.9525		1.75667	0.0404902		1.75667	-0.237132
1.73015	-0.233166		1.76	8.38923		1.76	11.9022		1.76	0.0415417		1.76	-0.236406
1.73348	-0.232899		1.76333	8.34275		1.76333	11.8509		1.76333	0.0421177		1.76333	-0.235273
1.73682	-0.232478		1.76667	8.29648		1.76667	11.8257		1.76667	0.0432695		1.76667	-0.234388
1.74015	-0.232207		1.77	8.25445		1.77	11.7771		1.77	0.0432695		1.77	-0.234229
1.74348	-0.231785		1.77333	8.21151		1.77333	11.7044		1.77333	0.0432695		1.77333	-0.234637
1.74682	-0.231212		1.77667	8.16556		1.77667	11.6532		1.77667	0.0432695		1.77667	-0.235613
1.75015	-0.230908		1.78	8.11982		1.78	11.6274		1.78	0.0432695		1.78	-0.236748
1.75348	-0.230755		1.78334	8.07751		1.78334	11.5783		1.78334	0.042535		1.78334	-0.239018
1.75682	-0.230605		1.78667	8.03458		1.78667	11.5262		1.78667	0.0410661		1.78667	-0.240879
1.76015	-0.231026		1.79	7.99155		1.79	11.4756		1.79	0.0403317		1.79	-0.243149
1.76348	-0.231447		1.79334	7.94976		1.79334	11.4028		1.79334	0.0387689		1.79334	-0.245171
1.76682	-0.231867		1.79667	7.90623		1.79667	11.3768		1.79667	0.0381963		1.79667	-0.246466
1.77015	-0.23229		1.8	7.8631		1.8	11.3273		1.8	0.0370509		1.8	-0.24574
1.77348	-0.233737		1.80334	7.82082		1.80334	11.2793		1.80334	0.0364168		1.80334	-0.244287
1.77682	-0.235184		1.80667	7.77719		1.80667	11.2305		1.80667	0.0357826		1.80667	-0.242673
1.78015	-0.236058		1.81	7.73626		1.81	11.1528		1.81	0.03521		1.81	-0.240491
1.78349	-0.236359		1.81334	7.69668		1.81334	11.1278		1.81334	0.03521		1.81334	-0.238717
1.78682	-0.236661		1.81667	7.65648		1.81667	11.076		1.81667	0.034634		1.81667	-0.237103
1.79015	-0.236962		1.82	7.61297		1.82	11.0274		1.82	0.0344723		1.82	-0.235649
1.79349	-0.236962		1.82334	7.5701		1.82334	10.9794		1.82334	0.0341487		1.82334	-0.234195
1.79682	-0.236962		1.82667	7.52918		1.82667	10.9295		1.82667	0.0338252		1.82667	-0.234195
1.80015	-0.238111		1.83	7.48828		1.83	10.8812		1.83	0.0329904		1.83	-0.235082
1.80349	-0.23926		1.83334	7.44788		1.83334	10.8306		1.83334	0.032573		1.83334	-0.236857
1.80682	-0.24041		1.83667	7.40334		1.83667	10.7846		1.83667	0.03168		1.83667	-0.239039
1.81015	-0.241559		1.84001	7.36139		1.84001	10.7374		1.84001	0.0303761		1.84001	-0.239926
1.81349	-0.242708		1.84334	7.32049		1.84334	10.6914		1.84334	0.0303761		1.84334	-0.242427
1.81682	-0.243858		1.84667	7.27899		1.84667	10.6403		1.84667	0.0303761		1.84667	-0.243312
1.82015	-0.245158		1.85001	7.23654		1.85001	10.5889		1.85001	0.0303761		1.85001	-0.243879
1.82349	-0.246608		1.85334	7.19421		1.85334	10.5409		1.85332	0.0303761		1.85334	-0.245012
1.82682	-0.246608		1.85667	7.15372		1.85667	10.4909		1.85666	0.0298034		1.85667	-0.246145
1.83016	-0.247751		1.85999	7.11066		1.86001	10.4442		1.85999	0.029386		1.86001	-0.245664
1.83349	-0.248894		1.86332	7.06907		1.86334	10.3971		1.86332	0.0301173		1.86334	-0.245504
1.83682	-0.250037		1.86666	7.02697		1.86667	10.3501		1.86666	0.0306899		1.86667	-0.245344
1.84016	-0.251179		1.86999	6.98723		1.87001	10.2988		1.86999	0.0299587		1.87001	-0.245344
1.84349	-0.251751		1.87332	6.94894		1.87334	10.2509		1.87332	0.0299587		1.87334	-0.245912
1.84682	-0.251751		1.87666	6.9087		1.87667	10.2031		1.87666	0.0299587		1.87667	-0.246232
1.85016	-0.251597		1.87999	6.86858		1.88001	10.1535		1.87999	0.0299587		1.88001	-0.246393
1.85349	-0.25129		1.88332	6.82918		1.88334	10.1049		1.88332	0.0299587		1.88334	-0.246713
1.85682	-0.249993		1.88666	6.79186		1.88667	10.0552		1.88666	0.029386		1.88667	-0.248167
1.86016	-0.248696		1.88999	6.75454		1.89001	10.0073		1.88999	0.0288133		1.89001	-0.248894
1.86349	-0.2474		1.89333	6.71515		1.89334	9.95705		1.89332	0.0283992		1.89334	-0.249054
1.86682	-0.246103		1.89666	6.67504		1.89668	9.91325		1.89666	0.027985		1.89668	-0.249054
1.87016	-0.245531		1.89999	6.6346		1.90001	9.86789		1.89999	0.0268397		1.90001	-0.249621
1.87349	-0.245949		1.90333	6.59853		1.90334	9.82264		1.90333	0.0258528		1.90334	-0.24946
1.87683	-0.247246		1.90666	6.56295		1.90668	9.77632		1.90666	0.0247074		1.90668	-0.24946
1.88016	-0.248696		1.90999	6.52348		1.91001	9.72973		1.90999	0.0239762		1.91001	-0.249211
1.88349	-0.249685		1.91333	6.48328		1.91334	9.68264		1.91333	0.023245		1.91334	-0.248803
1.88683	-0.250674		1.91668	6.44381		1.91668	9.63618		1.91666	0.0225137		1.91668	-0.248714
1.89016	-0.251246		1.91999	6.4063		1.92001	9.5918		1.91999	0.0225137		1.92001	-0.249031
1.89349	-0.252542		1.92333	6.36734		1.92334	9.54597		1.92333	0.0225137		1.92334	-0.249349
1.89683	-0.253685		1.92666	6.32738		1.92668	9.49805		1.92666	0.023245		1.92668	-0.24878
1.90016	-0.254411		1.92999	6.28719		1.93001	9.44953		1.92999	0.0242318		1.93001	-0.249188
1.90349	-0.254411		1.93333	6.24702		1.93334	9.40321		1.93333	0.025539		1.93334	-0.250004
1.90683	-0.254411		1.93666	6.20952		1.93668	9.35862		1.93666	0.0271664		1.93668	-0.250661
1.91016	-0.254718		1.93999	6.17119		1.94001	9.31343		1.93999	0.0287939		1.94001	-0.251319
1.91349	-0.255026		1.94333	6.13419		1.94334	9.26786		1.94333	0.0304214		1.94334	-0.252954
1.91683	-0.255751		1.94666	6.09365		1.94668	9.21813		1.94666	0.0318903		1.94668	-0.25377
1.92016	-0.255751		1.94999	6.05494		1.94999	9.17049		1.94999	0.0333593		1.95001	-0.254585
1.9235	-0.255751		1.95333	6.0188		1.95333	9.12494		1.95333	0.034097		1.95335	-0.25572
1.92683	-0.255751		1.95666	5.98338		1.95666	9.08146		1.95666	0.033686		1.95668	-0.256606
1.93016	-0.255751		1.96	5.94457		1.96	9.03519		1.96	0.0338478		1.96001	-0.256923
1.9335	-0.255751		1.96333	5.90516		1.96333	8.98634		1.96333	0.0335307		1.96335	-0.25724
1.93683	-0.255751		1.96666	5.86647		1.96666	8.94057		1.96666	0.0322203		1.96668	-0.257399
1.94016	-0.255751		1.97	5.84712		1.97	8.89334		1.97	0.03091		1.97001	-0.25658
1.9435	-0.255751		1.97333	5.79021		1.97333	8.85015		1.97333	0.0297581		1.97335	-0.256421
1.94683	-0.255751		1.97666	5.75019		1.97666	8.8055		1.97666	0.0286063		1.97668	-0.256104
1.95016	-0.255597		1.98	5.73062		1.98	8.75841		1.98	0.0274544		1.98001	-0.255218
1.9535	-0.255597		1.98333	5.69318		1.98333	8.71047		1.98333	0.0264029		1.98335	-0.254901
1.95683	-0.255597		1.98666	5.6511		1.98666	8.66461		1.98666	0.025251		1.98668	-0.254584
1.96016	-0.255443		1.99	5.61633		1.99	8.62022		1.99	0.0244162		1.99001	-0.254267
1.9635	-0.255443		1.99333	5.55883		1.99333	8.57314		1.99333	0.0245748		1.99335	-0.253949
1.96683	-0.256586		1.99666	5.54011		1.99666	8.52814		1.99666	0.0245748		1.99668	-0.253791
1.97016	-0.257729		2	5.50279		2	8.48327		2	0.0245748		2.00001	-0.254768
1.9735	-0.258301		2.00333	5.46646		2.00333	8.4395		2.00333	0.0244162		2.00335	-0.255495
1.97683	-0.259178		2.00666	5.4311		2.00666	8.39709		2.00666	0.0242577		2.00668	-0.25679
1.98017	-0.25975		2.01	5.37217		2.01	8.35247		2.01	0.0244162		2.01002	-0.258244
1.9835	-0.260206		2.01333	5.35297		2.01333	8.30835		2.01333	0.0242577		2.01335	-0.258971
1.98683	-0.260512		2.01667	5.31204		2.01667	8.28685		2.01667	0.0239406		2.01668	-0.258654
1.99015	-0.260816		2.02	5.27645		2.02	8.2205		2.02	0.023465		2.02002	-0.258654
1.99348	-0.26013		2.02333	5.23843		2.02333	8.19839		2.02333	0.0233064		2.02335	-0.258495
1.99682	-0.259711		2.02667	5.18293		2.02667	8.13047		2.02667	0.0229894		2.02668	-0.257359
2.00015	-0.258872		2.03	5.16422		2.03	8.08638		2.03	0.0228308		2.03002	-0.256632
2.00348	-0.259748		2.03333	5.12754		2.03333	8.06451		2.03333	0.0228308		2.03335	-0.256063
2.00682	-0.260472		2.03667	5.09148		2.03667	8.01872		2.03667	0.0224134		2.03667	-0.255905
2.01015	-0.262186		2.04	5.05736		2.04	7.97391		2.04	0.0214201		2.04	-0.256632
2.01348	-0.262757		2.04333	5.02409		2.04333	7.90798		2.04333	0.0196923		2.04333	-0.25872
2.01682	-0.2639		2.04667	4.98621		2.04667	7.88577		2.04667	0.0191163		2.04667	-0.260491
2.02015	-0.265043		2.05	4.94918		2.05	7.84353		2.05	0.0182816		2.05	-0.261945
2.02348	-0.266186		2.05333	4.91035		2.05333	7.7991		2.05333	0.0172882		2.05333	-0.263398
2.02682	-0.267025		2.05667	4.87503		2.05667	7.75491		2.05667	0.0161364		2.05667	-0.264852
2.03015	-0.26672		2.06	4.83765		2.06	7.68584		2.06	0.0149845		2.06	-0.265989
2.03348	-0.266568		2.06333	4.80173		2.06333	7.66571		2.06333	0.0145671		2.06333	-0.266147
2.03682	-0.266568		2.06667	4.76546		2.06667	7.62349		2.06667	0.0147256		2.06667	-0.266147
2.04015	-0.266987		2.07	4.73209		2.07	7.58298		2.07	0.0148842		2.07	-0.265671
2.04348	-0.266987		2.07334	4.69751		2.07334	7.53895		2.07334	0.0163531		2.07334	-0.265354
2.04682	-0.266987		2.07667	4.66198		2.07667	7.49503		2.07667	0.0163531		2.07667	-0.265354
2.05015	-0.266987		2.08	4.62886		2.08	7.45113		2.08	0.0176636		2.08	-0.266487
2.05348	-0.267292		2.08334	4.59405		2.08334	7.4076		2.08334	0.0185566		2.08334	-0.26762
2.05682	-0.267596		2.08667	4.56119		2.08667	7.3637		2.08667	0.0192911		2.08667	-0.268912
2.06015	-0.267748		2.09	4.52772		2.09	7.32066		2.09	0.018974		2.09	-0.270045
2.06348	-0.267748		2.09334	4.49328		2.09334	7.27774		2.09334	0.0201258		2.09334	-0.271179
2.06682	-0.268472		2.09667	4.45727		2.09667	7.23227		2.09667	0.0214363		2.09667	-0.272471
2.07015	-0.269615		2.1	4.42502		2.1	7.18791		2.1	0.0214363		2.1	-0.273604
2.07348	-0.270758		2.10334	4.39472		2.10334	7.1472		2.10334	0.0214363		2.10334	-0.274423
2.07682	-0.271329		2.10667	4.36332		2.10667	7.1082		2.10667	0.0199673		2.10667	-0.274423
2.08015	-0.271025		2.11	4.32938		2.11	7.06519		2.11	0.0186601		2.11	-0.274674
2.08348	-0.270721		2.11334	4.29702		2.11334	7.02632		2.11334	0.0167802		2.11334	-0.274925
2.08682	-0.270416		2.11667	4.26503		2.11667	6.98856		2.11667	0.0156348		2.11667	-0.274925
2.09015	-0.270264		2.12	4.23497		2.12	6.94861		2.12	0.0130204		2.12	-0.275176
2.09348	-0.270264		2.12334	4.20698		2.12334	6.90598		2.12334	0.010406		2.12334	-0.275176
2.09682	-0.270264		2.12667	4.17644		2.12667	6.86786		2.12667	0.00779158		2.12667	-0.275427
2.10015	-0.270264		2.13001	4.14663		2.13001	6.82585		2.13001	0.00664616		2.13001	-0.27688
2.10348	-0.270836		2.13334	4.11586		2.13334	6.78701		2.13334	0.00696325		2.13334	-0.27745
2.10682	-0.272283		2.13667	4.08909		2.13667	6.74938		2.13667	0.00769451		2.13667	-0.278906
2.11015	-0.273884		2.14001	4.05905		2.14001	6.71018		2.14001	0.00915703		2.14001	-0.279859
2.11348	-0.275331		2.14334	4.02997		2.14334	6.66915		2.14332	0.0106196		2.14334	-0.281884
2.11682	-0.276626		2.14667	4.00272		2.14667	6.62825		2.14666	0.0107781		2.14667	-0.282454
2.12015	-0.277352		2.14999	3.97341		2.15001	6.59405		2.14999	0.0109367		2.15001	-0.283343
2.12348	-0.277352		2.15332	3.94725		2.15334	6.55522		2.15332	0.0109367		2.15334	-0.283343
2.12682	-0.277352		2.15666	3.92134		2.15667	6.51701		2.15666	0.0106196		2.15667	-0.282522
2.13015	-0.277352		2.15999	3.89349		2.16001	6.47685		2.15999	0.00915703		2.16001	-0.281069
2.13348	-0.277352		2.16332	3.86697		2.16334	6.43683		2.16332	0.00727872		2.16334	-0.280183
2.13682	-0.277198		2.16666	3.84421		2.16667	6.39728		2.16666	0.0054004		2.16667	-0.279297
2.14015	-0.277198		2.16999	3.82145		2.17001	6.35896		2.16999	0.00466914		2.17001	-0.278982
2.14348	-0.277617		2.17332	3.79808		2.17334	6.32296		2.17332	0.00451059		2.17334	-0.278255
2.14682	-0.277311		2.17666	3.77302		2.17667	6.28295		2.17666	0.00451059		2.17667	-0.278825
2.15015	-0.278454		2.17999	3.74942		2.18001	6.24332		2.17999	0.00482769		2.18001	-0.278668
2.15348	-0.279293		2.18332	3.72291		2.18334	6.20806		2.18332	0.00498624		2.18334	-0.278354
2.15682	-0.279293		2.18666	3.70028		2.18668	6.17133		2.18666	0.00441027		2.18668	-0.278354
2.16015	-0.279293		2.18999	3.67704		2.19001	6.13535		2.18999	0.00367414		2.19001	-0.27747
2.16348	-0.279293		2.19333	3.65247		2.19334	6.0973		2.19333	0.00351397		2.19334	-0.2769
2.16682	-0.279293		2.19666	3.62826		2.19668	6.06071		2.19666	0.00163078		2.19668	-0.27576
2.17015	-0.278873		2.19999	3.60696		2.20001	6.02569		2.19999	0.000478858		2.20001	-0.275347
2.17348	-0.279597		2.20333	3.58615		2.20334	5.99154		2.20333	-0.000671447		2.20334	-0.274208
2.17682	-0.279905		2.20666	3.5628		2.20668	5.95774		2.20666	-0.0019803		2.20668	-0.273795
2.18015	-0.280517		2.20999	3.54272		2.21001	5.9197		2.20999	-0.00297044		2.21001	-0.274109
2.18348	-0.281967		2.21333	3.52215		2.21334	5.88348		2.21333	-0.00322606		2.21334	-0.275563
2.18682	-0.283418		2.21666	3.50231		2.21668	5.84874		2.21666	-0.00290572		2.21668	-0.275877
2.19015	-0.284868		2.21999	3.48235		2.22001	5.81519		2.21999	-0.00316134		2.22001	-0.275877
2.19348	-0.286319		2.22333	3.45997		2.22334	5.78312		2.22333	-0.00226665		2.22334	-0.275877
2.19682	-0.287616		2.22666	3.43723		2.22668	5.74803		2.22666	-0.000797629		2.22668	-0.275877
2.20015	-0.287616		2.22999	3.41727		2.23001	5.71535		2.22999	0.000511225		2.23001	-0.275877
2.20348	-0.287308		2.23333	3.39912		2.23334	5.68329		2.23333	0.00182008		2.23334	-0.276286
2.20682	-0.287572		2.23666	3.3817		2.23668	5.65231		2.23666	0.00296876		2.23668	-0.276696
2.21015	-0.288407		2.23999	3.36356		2.23999	5.62245		2.23999	0.00411745		2.24001	-0.276375
2.21348	-0.289243		2.24333	3.34589		2.24333	5.59259		2.24333	0.00526613		2.24335	-0.277515
2.21682	-0.290078		2.24666	3.32751		2.24666	5.56285		2.24666	0.00526613		2.24668	-0.278655
2.22015	-0.291221		2.25	3.31095		2.25	5.53166		2.25	0.00526613		2.25001	-0.279794
2.22348	-0.292518		2.25333	3.29403		2.25333	5.50155		2.25333	0.00526613		2.25335	-0.280934
2.22682	-0.293968		2.25666	3.27674		2.25666	5.47204		2.25666	0.00526613		2.25668	-0.282074
2.23015	-0.295419		2.26	3.26126		2.26	5.44193		2.26	0.00526613		2.26001	-0.281664
2.23348	-0.296298		2.26333	3.24506		2.26333	5.41281		2.26333	0.00526613		2.26335	-0.281255
2.23682	-0.296298		2.26666	3.23103		2.26666	5.38611		2.26666	0.00526613		2.26668	-0.280436
2.24015	-0.296717		2.27	3.21713		2.27	5.35928		2.27	0.00526613		2.27001	-0.279296
2.24349	-0.298168		2.27333	3.21048		2.27333	5.33137		2.27333	0.00641481		2.27335	-0.278316
2.24682	-0.299311		2.27666	3.19175		2.27666	5.30286		2.27666	0.00641481		2.27668	-0.278473
2.25015	-0.300454		2.28	3.18545		2.28	5.27616		2.28	0.00526613		2.28001	-0.279921
2.25349	-0.301597		2.28333	3.17276		2.28333	5.24925		2.28333	0.00411745		2.28335	-0.281368
2.25682	-0.302169		2.28666	3.16019		2.28666	5.22476		2.28666	0.00411745		2.28668	-0.283389
2.26015	-0.303883		2.29	3.14726		2.29	5.20026		2.29	0.00443454		2.29001	-0.284528
2.26349	-0.304608		2.29333	3.13456		2.29333	5.17236		2.29333	0.00459309		2.29335	-0.284938
2.26682	-0.306059		2.29666	3.12151		2.29666	5.14727		2.29666	0.00459309		2.29668	-0.284781
2.27015	-0.306365		2.3	3.11003		2.3	5.12313		2.3	0.00491019		2.30002	-0.284307
2.27349	-0.306365		2.30333	3.09927		2.30333	5.10106		2.30333	0.00506874		2.30335	-0.282696
2.27682	-0.306365		2.30667	3.0873		2.30667	5.07911		2.30667	0.00679176		2.30668	-0.280679
2.28015	-0.306365		2.31	3.06749		2.31	5.05617		2.31	0.00679176		2.31002	-0.279231
2.28347	-0.306365		2.31333	3.06084		2.31333	5.04417		2.31333	0.00621742		2.31335	-0.278757
2.2868	-0.305222		2.31667	3.04816		2.31667	5.00902		2.31667	0.00605887		2.31668	-0.27957
2.29014	-0.304079		2.32	3.03559		2.32	4.99835		2.32	0.00459309		2.32002	-0.281112
2.29347	-0.302936		2.32333	3.02362		2.32333	4.96233		2.32333	0.00344441		2.32335	-0.283222
2.2968	-0.301793		2.32667	3.01045		2.32667	4.94099		2.32667	0.00140429		2.32668	-0.285082
2.30014	-0.301793		2.33	2.99535		2.33	4.93019		2.33	0.000671396		2.33	-0.286375
2.30347	-0.301793		2.33333	2.98279		2.33333	4.90631		2.33333	-0.000477288		2.33333	-0.286625
2.3068	-0.301947		2.33667	2.97288		2.33667	4.88291		2.33667	-0.000894695		2.33667	-0.285895
2.31014	-0.302254		2.34	2.96285		2.34	4.86217		2.34	0.000571085		2.34	-0.284349
2.31347	-0.303705		2.34333	2.95246		2.34333	4.83158		2.34333	0.00162107		2.34333	-0.282649
2.3168	-0.305156		2.34667	2.94147		2.34667	4.82225		2.34667	0.00235396		2.34667	-0.280382
2.32014	-0.306606		2.35	2.93036		2.35	4.80372		2.35	0.00266783		2.35	-0.279409
2.32347	-0.308628		2.35333	2.91985		2.35333	4.78578		2.35333	0.00355766		2.35333	-0.279003
2.3268	-0.309507		2.35667	2.91309		2.35667	4.76618		2.35667	0.00355766		2.35667	-0.279163
2.33014	-0.310958		2.36	2.90584		2.36	4.74958		2.36	0.00355766		2.36	-0.279484
2.33347	-0.312255		2.36334	2.89714		2.36334	4.73457		2.36334	0.00340072		2.36334	-0.280214
2.3368	-0.313398		2.36667	2.88856		2.36667	4.71991		2.36667	0.00193494		2.36667	-0.281353
2.34014	-0.314541		2.37	2.87974		2.37	4.70624		2.37	0.00046916		2.37	-0.282241
2.34347	-0.315684		2.37334	2.87164		2.37334	4.69171		2.37334	-0.000996621		2.37334	-0.284261
2.3468	-0.316256		2.37667	2.86367		2.37667	4.67558		2.37667	-0.00131049		2.37667	-0.285555
2.35014	-0.315684		2.38	2.8557		2.38	4.66045		2.38	-0.00277628		2.38	-0.286688
2.35347	-0.314959		2.38334	2.84652		2.38334	4.64613		2.38334	-0.00277628		2.38334	-0.287821
2.3568	-0.313662		2.38667	2.83795		2.38667	4.63341		2.38667	-0.00277628		2.38667	-0.288954
2.36014	-0.312519		2.39	2.83022		2.39	4.62022		2.39	-0.00277628		2.39	-0.290088
2.36347	-0.311376		2.39334	2.82297		2.39334	4.60582		2.39334	-0.00277628		2.39334	-0.291221
2.3668	-0.311068		2.39667	2.81754		2.39667	4.5913		2.39667	-0.00277628		2.39667	-0.293488
2.37014	-0.310914		2.4	2.81102		2.4	4.57797		2.4	-0.00277628		2.4	-0.294054
2.37347	-0.311486		2.40334	2.8045		2.40334	4.56671		2.40334	-0.00261935		2.40334	-0.294054
2.3768	-0.312629		2.40667	2.79811		2.40667	4.55472		2.40667	-0.00204338		2.40667	-0.294054
2.38014	-0.313926		2.41	2.79279		2.41	4.54299		2.41	-0.00204338		2.41	-0.295187
2.38347	-0.315223		2.41334	2.78675		2.41334	4.53113		2.41334	-0.00204338		2.41334	-0.295754
2.3868	-0.316366		2.41667	2.78083		2.41667	4.51854		2.41667	-0.00204338		2.41667	-0.295911
2.39014	-0.317509		2.42001	2.77419		2.42	4.50668		2.42001	-0.00204338		2.42001	-0.297044
2.39347	-0.317663		2.42334	2.76659		2.42334	4.49515		2.42334	-0.00204338		2.42334	-0.297201
2.3968	-0.317355		2.42667	2.76008		2.44372	4.43334		2.42667	-0.00261935		2.42667	-0.297516
2.40014	-0.316476		2.43001	2.75416		2.44517	4.42875		2.43001	-0.00392823		2.43001	-0.297673
2.40347	-0.316738		2.43334	2.74813		2.44611	4.42403		2.43332	-0.00508017		2.43334	-0.297673
2.4068	-0.317878		2.43667	2.74088		2.44729	4.42403		2.43666	-0.00508017		2.43667	-0.297106
2.41014	-0.319018		2.44001	2.73364		2.44784	4.41943		2.43999	-0.00508017		2.44001	-0.295406
2.41347	-0.320158		2.44332	2.72627		2.44824	4.41943		2.44332	-0.00549759		2.44334	-0.292982
2.4168	-0.321297		2.44666	2.71831		2.44996	4.41483		2.44666	-0.00518372		2.44667	-0.291849
2.42014	-0.322591		2.44999	2.70961		2.45077	4.41024		2.44999	-0.00486985		2.45001	-0.290149
2.42347	-0.324192		2.45332	2.70079		2.45334	4.40577		2.45332	-0.00398001		2.45334	-0.289835
2.4268	-0.326211		2.45666	2.69257		2.45667	4.39705		2.45666	-0.00235565		2.45667	-0.289521
2.43014	-0.327243		2.45999	2.68472		2.46001	4.38653		2.45999	-0.000572736		2.46001	-0.289521
2.43347	-0.328122		2.46332	2.67748		2.46334	4.37747		2.46332	5.82338e-05		2.46334	-0.289521
2.4368	-0.328429		2.46666	2.66976		2.46667	4.36922		2.46666	0.00110661		2.46667	-0.290088
2.44014	-0.328429		2.46999	2.66299		2.47001	4.35942		2.46999	0.002155		2.47001	-0.291221
2.44347	-0.328429		2.47332	2.6572		2.47334	4.35023		2.47333	0.0024721		2.47334	-0.292354
2.4468	-0.329573		2.47666	2.65287		2.47667	4.34043		2.47666	0.00221647		2.47668	-0.292921
2.45014	-0.329573		2.47999	2.64901		2.48001	4.33111		2.47999	0.00253357		2.48001	-0.293329
2.45347	-0.330716		2.48333	2.64419		2.48334	4.32265		2.48333	0.00269212		2.48334	-0.294145
2.4568	-0.331705		2.48666	2.63949		2.48668	4.31659		2.48666	0.00269212		2.48668	-0.294553
2.46014	-0.331551		2.48999	2.63417		2.49001	4.30993		2.48999	0.00269212		2.49001	-0.294232
2.46347	-0.331243		2.49333	2.63007		2.49334	4.30353		2.49333	0.00342662		2.49334	-0.294072
2.4668	-0.331243		2.49666	2.62621		2.49668	4.29854		2.49666	0.00457853		2.49668	-0.294072
2.47014	-0.331243		2.49999	2.62102		2.50001	4.29428		2.49999	0.00588575		2.50001	-0.294072
2.47347	-0.3301		2.50333	2.61558		2.50334	4.29063		2.50333	0.00761038		2.50334	-0.294072
2.4768	-0.331397		2.50666	2.60932		2.50668	4.28517		2.50666	0.00834488		2.50668	-0.293821
2.48014	-0.331705		2.50999	2.60363		2.51001	4.27745		2.50999	0.00949679		2.51001	-0.293162
2.48347	-0.332013		2.51333	2.59807		2.51334	4.2696		2.51333	0.0106487		2.51334	-0.293319
2.4868	-0.332738		2.51666	2.59288		2.51668	4.26341		2.51666	0.0113832		2.51668	-0.294456
2.49014	-0.334189		2.51999	2.58756		2.52001	4.25795		2.51999	0.0113832		2.52001	-0.295591
2.49347	-0.336211		2.52333	2.5808		2.52334	4.25036		2.52333	0.0111211		2.52334	-0.296406
2.4968	-0.337662		2.52666	2.57583		2.52668	4.24263		2.52666	0.0107037		2.52668	-0.296406
2.50014	-0.339112		2.52999	2.571		2.53001	4.23563		2.52999	0.00971035		2.53001	-0.297381
2.50347	-0.338959		2.53333	2.56663		2.53333	4.23031		2.53333	0.00897585		2.53334	-0.297064
2.5068	-0.338651		2.53666	2.56265		2.53666	4.22618		2.53666	0.00667848		2.53668	-0.296586
2.51014	-0.338343		2.54	2.55867		2.54	4.22025		2.54	0.00422094		2.54001	-0.294567
2.51347	-0.337618		2.54333	2.55396		2.54333	4.21372		2.54333	0.00202064		2.54335	-0.293431
2.5168	-0.33731		2.54666	2.5513		2.54666	4.20625		2.54666	-0.000597071		2.54668	-0.292136
2.52014	-0.336431		2.55	2.54612		2.55	4.20093		2.55	-0.00221979		2.55001	-0.290999
2.52347	-0.336123		2.55333	2.53854		2.55333	4.1956		2.55333	-0.0031096		2.55335	-0.290679
2.5268	-0.336387		2.55666	2.53348		2.55666	4.19027		2.55666	-0.00326815		2.55668	-0.29011
2.53014	-0.336959		2.56	2.52842		2.56	4.18534		2.56	-0.00326815		2.56001	-0.290677
2.53347	-0.338674		2.56333	2.52589		2.56333	4.18174		2.56333	-0.00212269		2.56335	-0.290677
2.5368	-0.338674		2.56666	2.52058		2.56666	4.17994		2.56666	-0.00196252		2.56668	-0.291971
2.54014	-0.339091		2.57	2.51587		2.57	4.17814		2.57	-0.00164217		2.57001	-0.291971
2.54347	-0.339091		2.57333	2.51201		2.57333	4.17475		2.57333	-0.00132183		2.57335	-0.291971
2.5468	-0.339091		2.57666	2.50718		2.57666	4.17076		2.57666	-0.00173439		2.57668	-0.291971
2.55014	-0.339091		2.58	2.50572		2.58	4.16557		2.58	-0.00173439		2.58001	-0.292291
2.55347	-0.339663		2.58333	2.50281		2.58333	4.15978		2.58333	-0.00230712		2.58335	-0.293018
2.55681	-0.339663		2.58666	2.49931		2.58666	4.15313		2.58666	-0.00230712		2.58668	-0.293745
2.56014	-0.339663		2.59	2.4952		2.59	4.14635		2.59	-0.00230712		2.59002	-0.295199
2.56347	-0.340234		2.59333	2.48942		2.59333	4.13957		2.59333	-0.00230712		2.59335	-0.296492
2.5668	-0.341685		2.59666	2.48762		2.59667	4.13339		2.59667	-0.00230712		2.59668	-0.297946
2.57014	-0.342982		2.6	2.48497		2.6	4.1282		2.6	-0.00157745		2.60002	-0.2994
2.57346	-0.342982		2.60333	2.48111		2.60333	4.12287		2.60333	-0.00142052		2.60335	-0.301422
2.57679	-0.344125		2.60667	2.47725		2.60667	4.12081		2.60667	-0.00167937		2.60668	-0.301989
2.58012	-0.343554		2.61	2.47219		2.61	4.11548		2.61	-0.00193823		2.61002	-0.300855
2.58346	-0.342411		2.61333	2.46833		2.61333	4.11354		2.61333	-0.00193823		2.61335	-0.299562
2.58679	-0.341839		2.61667	2.46447		2.61667	4.10748		2.61667	-0.00193823		2.61668	-0.298268
2.59012	-0.341839		2.62	2.46049		2.62	4.10482		2.62	-0.0013655		2.62	-0.297135
2.59346	-0.340388		2.62333	2.45577		2.62333	4.09975		2.62333	-0.000792774		2.62333	-0.297135
2.59679	-0.338787		2.62667	2.45046		2.62667	4.09369		2.62667	-0.00094971		2.62667	-0.297135
2.60012	-0.338483		2.63	2.44647		2.63	4.09236		2.63	-0.00167937		2.63	-0.296567
2.60346	-0.337035		2.63333	2.44262		2.63333	4.08824		2.63333	-0.00199325		2.63333	-0.297133
2.60679	-0.336731		2.63667	2.43996		2.63667	4.08472		2.63667	-0.00230712		2.63667	-0.29754
2.61012	-0.336996		2.64	2.43778		2.64	4.0806		2.64	-0.00345258		2.64	-0.29738
2.61346	-0.337414		2.64333	2.43501		2.64333	4.07494		2.64333	-0.00459803		2.64333	-0.297219
2.61679	-0.337414		2.64667	2.43188		2.64667	4.07374		2.64667	-0.00574349		2.64667	-0.296899
2.62012	-0.338557		2.65	2.42888		2.65	4.07108		2.65	-0.00631622		2.65	-0.295445
2.62346	-0.340005		2.65334	2.42623		2.65334	4.06636		2.65333	-0.00517076		2.65333	-0.294559
2.62679	-0.341452		2.65667	2.42357		2.65667	4.06103		2.65667	-0.00402531		2.65667	-0.294559
2.63012	-0.3429		2.66	2.42092		2.66	4.05717		2.66	-0.0027213		2.66	-0.294401
2.63346	-0.344347		2.66334	2.41827		2.66334	4.05272		2.66334	-0.00110019		2.66334	-0.295536
2.63679	-0.345225		2.66667	2.41574		2.66667	4.04946		2.66667	0.000679469		2.66667	-0.296989
2.64012	-0.344655		2.67	2.41441		2.67	4.04507		2.67	0.00214203		2.67	-0.298851
2.64346	-0.343931		2.67334	2.41248		2.67334	4.04035		2.67334	0.00360459		2.67334	-0.299988
2.64679	-0.344239		2.67667	2.41103		2.67667	4.03443		2.67667	0.0044928		2.67667	-0.302258
2.65012	-0.345382		2.68	2.4091		2.68	4.02997		2.68	0.00366121		2.68	-0.303959
2.65346	-0.346525		2.68334	2.40644		2.68334	4.02598		2.68334	0.00209995		2.68334	-0.305096
2.65679	-0.347976		2.68667	2.40378		2.68667	4.02125		2.68667	0.000952879		2.68667	-0.304937
2.66012	-0.349426		2.69	2.39968		2.69	4.01593		2.69	-9.54993e-05		2.69	-0.304212
2.66346	-0.350723		2.69334	2.39376		2.69334	4.01061		2.69334	-0.00130243		2.69334	-0.303894
2.66679	-0.352898		2.69667	2.38725		2.69667	4.00675		2.69667	-0.00161953		2.69667	-0.303328
2.67012	-0.355073		2.7	2.38182		2.7	4.0019		2.7	-0.00193663		2.7	-0.302441
2.67346	-0.356216		2.70334	2.37651		2.70334	3.99777		2.70334	-0.00225211		2.70334	-0.301145
2.67679	-0.356523		2.70667	2.37192		2.70667	3.99365		2.70667	-0.00256598		2.70667	-0.299125
2.68012	-0.356831		2.71001	2.36854		2.71	3.98966		2.71001	-0.00231035		2.71001	-0.294357
2.68346	-0.35725		2.71334	2.36564		2.71334	3.98627		2.71334	-0.00329889		2.71334	-0.29363
2.68679	-0.35767		2.71667	2.36371		2.71667	3.98241		2.71667	-0.00502358		2.71667	-0.292176
2.69012	-0.357824		2.72001	2.36286		2.72001	3.97782		2.72001	-0.00674826		2.72001	-0.291856
2.69346	-0.358397		2.72334	2.36262		2.72334	3.97249		2.72334	-0.00904568		2.72334	-0.292262
2.69679	-0.359543		2.72667	2.36104		2.72667	3.96804		2.72666	-0.0124918		2.72667	-0.295259
2.70012	-0.360991		2.73001	2.35886		2.73001	3.96385		2.72999	-0.0142165		2.73001	-0.295986
2.70346	-0.362288		2.73332	2.35536		2.73334	3.95999		2.73332	-0.0153685		2.73334	-0.298573
2.70679	-0.363015		2.73666	2.35077		2.73667	3.95599		2.73666	-0.0163603		2.73667	-0.30116
2.71012	-0.362903		2.73999	2.34584		2.74001	3.952		2.73999	-0.0166806		2.74001	-0.303747
2.71346	-0.362637		2.74332	2.34126		2.74334	3.94788		2.74332	-0.0161046		2.74334	-0.307061
2.71679	-0.362945		2.74666	2.33752		2.74667	3.94448		2.74666	-0.0155286		2.74667	-0.307631
2.72012	-0.362372		2.74999	2.33306		2.75001	3.94049		2.74999	-0.0155286		2.75001	-0.307225
2.72346	-0.361225		2.75332	2.32934		2.75334	3.93697		2.75332	-0.0143799		2.75334	-0.306911
2.72679	-0.359778		2.75666	2.32621		2.75667	3.93377		2.75666	-0.0143799		2.75667	-0.306596
2.73012	-0.358481		2.75999	2.32441		2.76001	3.93085		2.75999	-0.0143799		2.76001	-0.306282
2.73346	-0.357754		2.76332	2.32296		2.76334	3.92805		2.76332	-0.0143799		2.76334	-0.305968
2.73679	-0.356875		2.76666	2.32139		2.76667	3.92493		2.76666	-0.0143799		2.76668	-0.305654
2.74012	-0.356721		2.76999	2.31994		2.77001	3.92254		2.76999	-0.014223		2.77001	-0.30534
2.74346	-0.356413		2.77333	2.31669		2.77334	3.92014		2.77333	-0.0133331		2.77334	-0.305497
2.74679	-0.35756		2.77666	2.31344		2.77668	3.91895		2.77666	-0.0118673		2.77668	-0.30663
2.75012	-0.358706		2.77999	2.31079		2.78001	3.91596		2.77999	-0.0105584		2.78001	-0.306945
2.75346	-0.360003		2.78333	2.30801		2.78334	3.91209		2.78333	-0.00940645		2.78334	-0.307259
2.75679	-0.3613		2.78666	2.3045		2.78668	3.90777		2.78666	-0.0082545		2.78668	-0.307573
2.76012	-0.362597		2.78999	2.30064		2.79001	3.90331		2.78999	-0.00710254		2.79001	-0.307887
2.76346	-0.364315		2.79333	2.29679		2.79334	3.89871		2.79333	-0.00595059		2.79334	-0.308201
2.76679	-0.365461		2.79666	2.29293		2.79668	3.89432		2.79666	-0.00594735		2.79668	-0.308515
2.77012	-0.366608		2.79999	2.29075		2.80001	3.88993		2.79999	-0.00741317		2.80001	-0.308515
2.77346	-0.366608		2.80333	2.28797		2.80334	3.8846		2.80333	-0.00855865		2.80334	-0.308515
2.77679	-0.366608		2.80666	2.28411		2.80668	3.88048		2.80666	-0.00970737		2.80668	-0.308515
2.78012	-0.366758		2.80999	2.28158		2.81001	3.87635		2.80999	-0.0106991		2.81001	-0.308515
2.78346	-0.366909		2.81333	2.27905		2.81334	3.87223		2.81333	-0.0118479		2.81334	-0.308201
2.78679	-0.367479		2.81666	2.27639		2.81668	3.86751		2.81666	-0.0126795		2.81668	-0.307887
2.79012	-0.368199		2.81999	2.27326		2.82001	3.86339		2.81999	-0.0140871		2.82001	-0.307573
2.79346	-0.368501		2.82333	2.26855		2.82333	3.85893		2.82333	-0.0156548		2.82334	-0.306849
2.79679	-0.368501		2.82666	2.26324		2.82666	3.85414		2.82666	-0.0164865		2.82668	-0.305716
2.80012	-0.368501		2.83	2.25926		2.83	3.85075		2.83	-0.0176384		2.83001	-0.304992
2.80346	-0.368501		2.83333	2.2578		2.83333	3.84749		2.83333	-0.0183714		2.83335	-0.304835
2.80679	-0.368199		2.83666	2.25092		2.83666	3.84484		2.83666	-0.0188454		2.83668	-0.304678
2.81012	-0.367898		2.84	2.24827		2.84	3.84264		2.84	-0.0185283		2.84001	-0.304992
2.81346	-0.367748		2.84333	2.24116		2.84333	3.84011		2.84333	-0.0185283		2.84335	-0.305627
2.81679	-0.367597		2.84666	2.23633		2.84666	3.83685		2.84666	-0.0179523		2.84668	-0.306261
2.82012	-0.368436		2.85	2.23162		2.85	3.83286		2.85	-0.0156549		2.85001	-0.306985
2.82346	-0.369006		2.85333	2.22957		2.85333	3.82848		2.85333	-0.0133574		2.85335	-0.308118
2.82679	-0.369006		2.85666	2.22546		2.85666	3.82375		2.85666	-0.01106		2.85668	-0.308685
2.83012	-0.369006		2.86	2.21942		2.86	3.81857		2.86	-0.00902139		2.86001	-0.308528
2.83346	-0.369006		2.86333	2.21737		2.86333	3.81364		2.86333	-0.00739862		2.86335	-0.308685
2.83679	-0.369006		2.86666	2.21219		2.86666	3.80859		2.86666	-0.00656701		2.86668	-0.308685
2.84012	-0.368852		2.87	2.20556		2.87	3.8046		2.87	-0.00615121		2.87001	-0.308364
2.84346	-0.367558		2.87333	2.20363		2.87333	3.80135		2.87333	-0.00557847		2.87335	-0.306911
2.84679	-0.366988		2.87666	2.20026		2.87666	3.79763		2.87666	-0.0057354		2.87668	-0.305617
2.85012	-0.365848		2.88	2.19701		2.88	3.7939		2.88	-0.00589234		2.88001	-0.303596
2.85346	-0.364394		2.88333	2.19243		2.88333	3.79005		2.88333	-0.00630814		2.88335	-0.301166
2.85679	-0.36294		2.88666	2.18593		2.88666	3.78606		2.88667	-0.00672394		2.88668	-0.298893
2.86013	-0.36294		2.89	2.18062		2.89	3.78147		2.89	-0.00755554		2.89002	-0.296306
2.86344	-0.36294		2.89333	2.17639		2.89333	3.77642		2.89333	-0.00775616		2.89335	-0.294129
2.86677	-0.363926		2.89667	2.17228		2.89667	3.77449		2.89667	-0.00759923		2.89668	-0.291951
2.87011	-0.364496		2.9	2.16817		2.9	3.76665		2.9	-0.00696501		2.90002	-0.291316
2.87344	-0.365482		2.90333	2.16286		2.90333	3.76459		2.90333	-0.00722388		2.90335	-0.290842
2.87678	-0.366622		2.90667	2.15768		2.90667	3.76166		2.90667	-0.00952133		2.90668	-0.291661
2.88011	-0.36937		2.91	2.15263		2.91	3.75588		2.91	-0.0123948		2.91	-0.293774
2.88344	-0.372118		2.91333	2.14878		2.91333	3.75335		2.91333	-0.0131277		2.91333	-0.296047
2.88678	-0.373566		2.91667	2.14433		2.91667	3.74803		2.91667	-0.0145935		2.91667	-0.29832
2.89011	-0.37429		2.92	2.14048		2.92	3.7439		2.92	-0.0159008		2.92	-0.300184
2.89344	-0.373608		2.92333	2.1353		2.92333	3.73891		2.92333	-0.015485		2.92333	-0.302047
2.89678	-0.373912		2.92667	2.12879		2.92667	3.73373		2.92667	-0.016637		2.92667	-0.303501
2.90011	-0.374066		2.93	2.12374		2.93	3.72867		2.93	-0.016637		2.93	-0.304955
2.90344	-0.37422		2.93333	2.11797		2.93333	3.72361		2.93333	-0.015328		2.93333	-0.305842
2.90677	-0.374374		2.93667	2.1134		2.93667	3.71889		2.93667	-0.0141761		2.93667	-0.305432
2.91011	-0.374945		2.94	2.10809		2.94	3.71537		2.94	-0.0127102		2.94	-0.304293
2.91344	-0.375099		2.94333	2.10278		2.94334	3.71152		2.94333	-0.0114013		2.94333	-0.303723
2.91677	-0.376131		2.94667	2.09748		2.94667	3.70767		2.94667	-0.01067		2.94667	-0.303153
2.92011	-0.378571		2.95	2.0935		2.95	3.70381		2.95	-0.0113997		2.95	-0.302583
2.92344	-0.379606		2.95334	2.09024		2.95334	3.69936		2.95334	-0.0115566		2.95334	-0.302583
2.92678	-0.380067		2.95667	2.08651		2.95667	3.69404		2.95667	-0.0118705		2.95667	-0.302583
2.93011	-0.380946		2.96	2.083		2.96	3.68872		2.96	-0.0120274		2.96	-0.302583
2.93344	-0.38209		2.96334	2.07889		2.96334	3.68294		2.96334	-0.0121876		2.96334	-0.303153
2.93678	-0.381672		2.96667	2.07564		2.96667	3.67762		2.96667	-0.0132376		2.96667	-0.304293
2.94011	-0.381518		2.97	2.07093		2.97	3.67349		2.97	-0.0137149		2.97	-0.304863
2.94344	-0.38121		2.97334	2.0649		2.97334	3.66804		2.97334	-0.014765		2.97334	-0.305432
2.94678	-0.380067		2.97667	2.05887		2.97667	3.66166		2.97667	-0.0149251		2.97667	-0.306002
2.95011	-0.379759		2.98	2.05284		2.98	3.65667		2.98	-0.0147682		2.98	-0.306569
2.95344	-0.379606		2.98334	2.04669		2.98334	3.65208		2.98334	-0.0144543		2.98334	-0.307702
2.95678	-0.37888		2.98667	2.04079		2.98667	3.6459		2.98667	-0.0135645		2.98667	-0.308836
2.96011	-0.377164		2.99	2.03549		2.99	3.63926		2.99	-0.0130904		2.99	-0.309969
2.96344	-0.376437		2.99334	2.03078		2.99334	3.63248		2.99334	-0.0120404		2.99334	-0.311102
2.96678	-0.376283		2.99667	2.02753		2.99667	3.6245		2.99667	-0.0114062		2.99667	-0.311102
2.97011	-0.376283		3.00001	2.02441		3.00001	3.61785		3.00001	-0.010039		3	-0.311669
2.97344	-0.376283		3.00334	2.02103		3.00334	3.6118		3.00334	-0.00940642		3.00334	-0.313369
2.97678	-0.376283		3.00667	2.01765		3.00667	3.60529		3.00667	-0.00940642		3.00667	-0.313935
2.98011	-0.376437		3.01001	2.01487		3.01001	3.59924		3.01001	-0.00940642		3.01001	-0.312236
2.98344	-0.376744		3.01334	2.01222		3.01334	3.59406		3.01334	-0.00998239		3.01334	-0.312236
2.98678	-0.378768		3.01667	2.00922		3.01667	3.58961		3.01666	-0.00998239		3.01667	-0.312236
2.99011	-0.379803		3.02001	2.00536		3.02001	3.58455		3.01999	-0.00998239		3.02001	-0.312236
2.99344	-0.379957		3.02334	2.0021		3.02334	3.57964		3.02332	-0.00998239		3.02334	-0.312802
2.99678	-0.379538		3.02666	1.99945		3.02667	3.5746		3.02666	-0.00914756		3.02667	-0.313683
3.00011	-0.378699		3.02999	1.99825		3.03001	3.56749		3.02999	-0.00815417		3.03001	-0.31384
3.00344	-0.378699		3.03332	1.99765		3.03334	3.56098		3.03332	-0.00815417		3.03334	-0.314154
[truncated: 9,072 more rows]

[truncated: 9 more sheets: Supp Fig3a, Supp Fig3b-01, Supp Fig3b-02, Supp Fig 4d, Supp Fig 5d, Supp Fig 6d, Supp Fig 7a,c, Supp Fig 9, Supp Fig 11d]
